# Supplementary material for: Solving an airport ground service task assignment problem with an exact algorithm
Source: PLoS One. 2022 Dec 22;17(12):e0279131. doi: 10.1371/journal.pone.0279131 (PMC9778590; doi:10.1371/journal.pone.0279131)
Supplement: S1 Data — (ZIP) [file pone.0279131.s001.zip]

Archive with 138 entries (131 files):
- data-2022.10/
- data-2022.10/decrease TQ/
- data-2022.10/decrease TQ/10_3.xls
- data-2022.10/decrease TQ/12_3.xls
- data-2022.10/decrease TQ/13_4.xls
- data-2022.10/decrease TQ/15_4.xls
- data-2022.10/decrease TQ/16_5.xls
- data-2022.10/decrease TQ/18_5.xls
- data-2022.10/decrease TQ/19_6.xls
- data-2022.10/decrease TQ/21_6.xls
- data-2022.10/decrease TQ/22_7.xls
- data-2022.10/decrease TQ/24_7.xls
- data-2022.10/decrease TQ/25_8.xls
- data-2022.10/decrease TQ/27_8.xls
- data-2022.10/decrease TQ/28_9.xls
- data-2022.10/decrease TQ/30_9.xls
- data-2022.10/decrease TQ/results for decrease TQ.xlsx
- data-2022.10/fix S increase T/
- data-2022.10/fix S increase T/11_3.xls
- data-2022.10/fix S increase T/18_5.xls
- data-2022.10/fix S increase T/24_7.xls
- data-2022.10/fix S increase T/31_9.xls
- data-2022.10/fix S increase T/37_11.xls
- data-2022.10/fix S increase T/44_13.xls
- data-2022.10/fix S increase T/51_15.xls
- data-2022.10/fix S increase T/57_17.xls
- data-2022.10/fix S increase T/64_19.xls
- data-2022.10/fix S increase T/70_21.xls
- data-2022.10/fix S increase T/77_23.xls
- data-2022.10/fix S increase T/84_25.xls
- data-2022.10/fix S increase T/fix S increase T.xlsx
- data-2022.10/fix T increase S/
- data-2022.10/fix T increase S/10_3.xls
- data-2022.10/fix T increase S/10_4.xls
- data-2022.10/fix T increase S/12_3.xls
- data-2022.10/fix T increase S/12_4.xls
- data-2022.10/fix T increase S/13_4.xls
- data-2022.10/fix T increase S/13_5.xls
- data-2022.10/fix T increase S/15_4.xls
- data-2022.10/fix T increase S/15_5.xls
- data-2022.10/fix T increase S/16_5.xls
- data-2022.10/fix T increase S/16_6.xls
- data-2022.10/fix T increase S/18_5.xls
- data-2022.10/fix T increase S/18_6.xls
- data-2022.10/fix T increase S/19_6.xls
- data-2022.10/fix T increase S/19_7.xls
- data-2022.10/fix T increase S/21_6.xls
- data-2022.10/fix T increase S/21_7.xls
- data-2022.10/fix T increase S/22_7.xls
- data-2022.10/fix T increase S/22_8.xls
- data-2022.10/fix T increase S/24_7.xls
- data-2022.10/fix T increase S/24_8.xls
- data-2022.10/fix T increase S/25_8.xls
- data-2022.10/fix T increase S/25_9.xls
- data-2022.10/fix T increase S/27_8.xls
- data-2022.10/fix T increase S/27_9.xls
- data-2022.10/fix T increase S/28_10.xls
- data-2022.10/fix T increase S/28_9.xls
- data-2022.10/fix T increase S/30_10.xls
- data-2022.10/fix T increase S/30_9.xls
- data-2022.10/fix T increase S/fix T increase S.xlsx
- data-2022.10/increase shift's SE+30, Sprout increases correspondingly/
- data-2022.10/increase shift's SE+30, Sprout increases correspondingly/10_3.xls
- data-2022.10/increase shift's SE+30, Sprout increases correspondingly/17_5.xls
- data-2022.10/increase shift's SE+30, Sprout increases correspondingly/23_7.xls
- data-2022.10/increase shift's SE+30, Sprout increases correspondingly/30_9.xls
- data-2022.10/increase shift's SE+30, Sprout increases correspondingly/36_11.xls
- data-2022.10/increase shift's SE+30, Sprout increases correspondingly/43_13.xls
- data-2022.10/increase shift's SE+30, Sprout increases correspondingly/50_15.xls
- data-2022.10/increase shift's SE+30, Sprout increases correspondingly/56_17.xls
- data-2022.10/increase shift's SE+30, Sprout increases correspondingly/63_19.xls
- data-2022.10/increase shift's SE+30, Sprout increases correspondingly/69_21.xls
- data-2022.10/increase shift's SE+30, Sprout increases correspondingly/76_23.xls
- data-2022.10/increase shift's SE+30, Sprout increases correspondingly/83_25.xls
- data-2022.10/increase shift's SE+30, Sprout increases correspondingly/increase shift's SE+30.xlsx
- data-2022.10/instances/
- data-2022.10/instances/100_30.xls
- data-2022.10/instances/10_3.xls
- data-2022.10/instances/10_4.xls
- data-2022.10/instances/110_33.xls
- data-2022.10/instances/120_36.xls
- data-2022.10/instances/12_3.xls
- data-2022.10/instances/12_4.xls
- data-2022.10/instances/130_39.xls
- data-2022.10/instances/13_4.xls
- data-2022.10/instances/13_5.xls
- data-2022.10/instances/140_42.xls
- data-2022.10/instances/150_45.xls
- data-2022.10/instances/15_4.xls
- data-2022.10/instances/15_5.xls
- data-2022.10/instances/160_48.xls
- data-2022.10/instances/16_5.xls
- data-2022.10/instances/16_6.xls
- data-2022.10/instances/170_52.xls
- data-2022.10/instances/180_55.xls
- data-2022.10/instances/18_5.xls
- data-2022.10/instances/18_6.xls
- data-2022.10/instances/190_58.xls
- data-2022.10/instances/19_6.xls
- data-2022.10/instances/19_7.xls
- data-2022.10/instances/200_61.xls
- data-2022.10/instances/210_63.xls
- data-2022.10/instances/21_6.xls
- data-2022.10/instances/21_7.xls
- data-2022.10/instances/220_66.xls
- data-2022.10/instances/22_7.xls
- data-2022.10/instances/22_8.xls
- data-2022.10/instances/24_7.xls
- data-2022.10/instances/24_8.xls
- data-2022.10/instances/250_75.xls
- data-2022.10/instances/25_8.xls
- data-2022.10/instances/25_9.xls
- data-2022.10/instances/27_8.xls
- data-2022.10/instances/27_9.xls
- data-2022.10/instances/28_10.xls
- data-2022.10/instances/28_9.xls
- data-2022.10/instances/300_90.xls
- data-2022.10/instances/30_10.xls
- data-2022.10/instances/30_9.xls
- data-2022.10/instances/350_105.xls
- data-2022.10/instances/400_120.xls
- data-2022.10/instances/402_134.xls
- data-2022.10/instances/70_21.xls
- data-2022.10/instances/90_27.xls
- data-2022.10/instances and results/
- data-2022.10/instances and results/10_3.xls
- data-2022.10/instances and results/17_5.xls
- data-2022.10/instances and results/23_7.xls
- data-2022.10/instances and results/30_9.xls
- data-2022.10/instances and results/36_11.xls
- data-2022.10/instances and results/43_13.xls
- data-2022.10/instances and results/50_15.xls
- data-2022.10/instances and results/56_17.xls
- data-2022.10/instances and results/63_19.xls
- data-2022.10/instances and results/69_21.xls
- data-2022.10/instances and results/76_23.xls
- data-2022.10/instances and results/83_25.xls
- data-2022.10/instances and results/results.xlsx
