# Supplementary material for: Solving an airport ground service task assignment problem with an exact algorithm
Source: PLoS One. 2022 Dec 22;17(12):e0279131. doi: 10.1371/journal.pone.0279131 (PMC9778590; doi:10.1371/journal.pone.0279131)
Supplement: S1 Data — (ZIP) [file pone.0279131.s001.zip › data-2022.10/decrease TQ/results for decrease TQ.xlsx]

## Sheet: Sheet1
Instance	CPLEX		BP					BPT
	OPT	Time	UB	OPT	Node	Gap	Time	UB	OPT	TS	Node	Gap	Time
t10-s3	1770	4.89	1770	1770	1	0	3.84	1770	1770	0.38	1	0	4.65
t12-s3	2370	5.03	2370	2370	1	0	4.19	2370	2370	0.42	1	0	4.71
t13-s4	530	4.21	530	530	1	0	4.14	530	530	0.35	1	0	4.86
t15-s4	530	4.19	530	530	1	0	4.27	530	530	0.47	1	0	4.74
t16-s5	3570	7.91	3570	3570	1	0	8.81	3570	3570	1.23	1	0	9.25
t18-s5	3660	9.85	3660	3660	1	0	13.25	3660	3660	1.65	1	0	14.36
t19-s6	1580	12.43	1580	1580	1	0	10.67	1580	1580	1.02	1	0	12.13
t21-s6	2180	13.65	2224.3	2180	3	2.03	23.25	2214.4	2180	2.94	3	1.58	26.48
t22-s7	2020	15.41	2020	2020	1	0	22.42	2020	2020	1.25	1	0	23.89
t24-s7	2020	17.23	2020	2020	1	0	22.47	2020	2020	1.41	1	0	23.91
t25-s8	5620	24.95	5698.1	5620	3	1.39	47.21	5620	5620	1.62	1	0	26.74
t27-s8	5835	22.37	5993.1	5835	5	2.71	53.44	5961	5835	6.28	3	2.16	49.75
t28-s9	4500	25.13	4564.3	4500	3	1.43	44.69	4546.8	4500	5.37	3	1.04	33.87
t30-s9	4680	31.47	4719.7	4680	3	0.85	41.36	4680	4680	3.21	1	0	25.63
Average	2918.93	14.19	2946.39	2918.93	1.86	0.93	21.72	2933.73	2918.93	1.97143	1.43	0.51	18.9
Note: The TQ of task (half) decreases (1282 occurs more in the randomly selected shift, which is also the reduced TQ).
