# Supplementary material for: Solving an airport ground service task assignment problem with an exact algorithm
Source: PLoS One. 2022 Dec 22;17(12):e0279131. doi: 10.1371/journal.pone.0279131 (PMC9778590; doi:10.1371/journal.pone.0279131)
Supplement: S1 Data — (ZIP) [file pone.0279131.s001.zip › data-2022.10/fix S increase T/77_23.xls]

## Sheet: task
taskNO	TT	TS	TE	TP	TQ	Tpro
0	0	0	0	0	0	0
1	16	240	375	3	1586	0
2	1	870	990	5	1355	0
3	15	400	580	3	1585	0
4	15	400	580	3	1585	0
5	12	840	885	3	1286	3
6	1	510	630	5	1355	0
7	15	400	490	3	1292	0
8	14	480	525	3	1355	3
9	4	360	420	1	1282	3
10	15	360	480	3	1585	0
11	20	495	525	4	1311	0
12	16	330	465	3	1586	0
13	17	960	1050	3	1358	0
14	15	360	540	3	1585	0
15	10	445	465	1	1282	3
16	16	330	465	3	1586	0
17	2	1075	1105	4	1286	0
18	12	485	530	3	1286	3
19	2	540	570	4	1286	0
20	14	390	435	3	1355	3
21	1	270	390	5	1355	0
22	2	1055	1085	4	1286	0
23	16	400	535	3	1586	0
24	20	1140	1150	4	1311	0
25	17	960	1050	3	1358	0
26	13	505	565	3	1200	3
27	16	385	505	3	1200	0
28	3	615	660	1	1282	3
29	20	1110	1140	4	1311	0
30	20	1110	1115	4	1311	0
31	16	445	580	3	1586	0
32	2	410	440	4	1286	0
33	20	435	465	4	1311	0
34	2	1105	1135	4	1286	0
35	20	540	570	4	1311	0
36	14	365	395	3	1358	3
37	16	1365	1560	3	1586	0
38	2	415	445	4	1286	0
39	1	870	990	5	1355	0
40	16	685	895	3	1305	0
41	16	370	565	3	1586	0
42	16	385	535	3	1200	0
43	4	995	1025	1	1745	3
44	2	765	770	4	1286	0
45	2	540	570	4	1286	0
46	15	400	490	3	1292	0
47	20	525	555	4	1311	0
48	16	340	490	3	1317	0
49	13	550	610	3	1275	3
50	16	445	580	3	1586	0
51	13	360	420	3	1586	3
52	20	570	600	4	1311	0
53	16	400	535	3	1586	0
54	20	435	465	4	1311	0
55	20	960	990	4	1311	0
56	2	945	975	4	1286	0
57	2	905	935	4	1286	0
58	10	790	865	1	1282	3
59	2	1025	1055	4	1286	0
60	1	510	630	5	1355	0
61	2	385	415	4	1286	0
62	4	365	425	1	1282	3
63	2	1045	1075	4	1286	0
64	19	250	670	5	1278	0
65	16	715	835	3	1305	0
66	20	555	585	4	1311	0
67	15	360	480	3	1585	0
68	19	265	625	5	1264	0
69	2	365	395	4	1286	0
70	20	1020	1050	4	1311	0
71	14	1050	1095	3	1355	3
72	17	715	805	3	1358	0
73	18	455	530	3	1317	3
74	15	705	795	3	1292	0
75	1	1110	1140	5	1355	0
76	12	1085	1115	3	1311	3
77	16	715	835	3	1305	0

## Sheet: shift
			Spro1	Spro2	Spro3	Spro4	Spro5	Spro6	Spro7	Spro8	SPro9	SQ1	SQ2	SQ3	SQ4	SQ5	SQ6	SQ7	SQ8	SQ9
shiftNO	SS	SE	1	2	3	4	5	6	7	8	9	1	2	3	4	5	6	7	8	9
0	390	900	3	3	3	3	3	3	3	3	0	1282	1305	1343	1585	1586	1587	1605	1745	0
1	180	690	3	3	3	1	3	0	0	0	0	1282	1585	1586	1605	1745	0	0	0	0
2	180	690	3	3	3	3	3	3	3	0	0	1182	1282	1317	1585	1586	1605	1745	0	0
3	180	690	3	3	3	3	3	1	3	0	0	1200	1282	1292	1585	1586	1605	1745	0	0
4	240	750	3	3	3	3	3	3	0	0	0	1200	1282	1292	1585	1586	1605	0	0	0
5	240	750	3	3	3	3	1	1	0	0	0	1282	1355	1585	1586	1605	1745	0	0	0
6	300	600	3	3	3	3	3	3	0	0	0	1282	1286	1292	1358	1585	1605	0	0	0
7	600	1110	3	3	3	3	3	3	3	0	0	1282	1286	1292	1358	1585	1586	1605	0	0
8	390	900	3	3	3	3	3	1	3	0	0	1182	1282	1317	1585	1586	1605	1745	0	0
9	570	1080	3	3	3	3	3	1	3	0	0	1282	1311	1465	1585	1586	1605	1745	0	0
10	600	1110	3	3	3	3	3	3	1	3	0	1282	1305	1343	1585	1586	1587	1605	1745	0
11	630	1140	3	3	3	3	1	3	0	0	0	1282	1355	1358	1585	1605	1745	0	0	0
12	180	690	3	3	3	3	3	3	1	1	0	1200	1282	1292	1358	1585	1586	1605	1745	0
13	300	810	3	3	3	3	3	3	3	0	0	1282	1286	1292	1358	1585	1586	1605	0	0
14	840	1350	3	3	3	1	0	0	0	0	0	1282	1355	1585	1605	0	0	0	0	0
15	900	1410	3	3	3	3	3	3	1	0	0	1282	1286	1292	1358	1585	1586	1605	0	0
16	180	690	3	3	3	3	3	0	0	0	0	1275	1282	1585	1586	1605	0	0	0	0
17	360	870	3	3	3	3	3	3	1	0	0	1282	1286	1292	1358	1585	1586	1605	0	0
18	510	1020	3	3	3	3	1	0	0	0	0	1282	1355	1358	1585	1605	0	0	0	0
19	1050	1560	3	3	3	3	1	3	0	0	0	1282	1343	1585	1586	1605	1745	0	0	0
20	630	1140	3	3	3	3	3	3	1	0	0	1282	1286	1292	1358	1585	1586	1605	0	0
21	180	690	3	3	3	1	0	0	0	0	0	1282	1585	1586	1605	0	0	0	0	0
22	1410	1650	3	3	3	3	3	0	0	0	0	1282	1585	1586	1605	1745	0	0	0	0

## Sheet: TraveTime_by_type
	0	MPOC T2	MPOC T1	MPOC T2	MPS T2	BCI	MPOC T3	LP	LP	BCI	MPCB T1
0	100000	0	0	0	0	0	0	0	0	0	0
MPOC T2	0	100000	14	0	10	2	4	0	0	2	11
MPOC T1	0	14	100000	14	12	11	13	5	5	11	3
MPOC T2	0	0	14	100000	10	2	4	0	0	2	11
MPS T2	0	10	12	10	100000	5	2	12	12	5	9
BCI	0	2	11	2	5	100000	6	8	8	0	9
MPOC T3	0	4	13	4	2	6	100000	2	2	6	9
LP	0	0	5	0	12	8	2	100000	0	8	10
LP	0	0	5	0	12	8	2	0	100000	8	10
BCI	0	2	11	2	5	0	6	8	8	100000	9
MPCB T1	0	11	3	11	9	9	9	10	10	9	100000

## Sheet: Time_by_type
type1 type2	0	1	2	3	4	5	6	7	8	9	10	11	12	13	14	15	16	17	18	19	20
0	0	0	0	0	0	0	0	0	0	0	0	0	0	0	0	0	0	0	0	0	0
1	0	0	8	9	13	7	5	7	10	5	10	12	3	5	2	11	2	6	5	5	12
2	0	8	0	10	6	1	10	1	7	3	6	5	5	13	1	5	0	2	2	12	1
3	0	9	10	0	2	6	12	12	8	8	7	7	4	2	1	3	11	9	4	9	5
4	0	13	6	2	0	13	9	14	6	6	4	4	6	3	7	7	4	7	1	3	7
5	0	7	1	6	13	0	12	13	3	8	5	12	2	0	11	4	8	2	14	14	14
6	0	5	10	12	9	12	0	1	14	2	8	0	13	3	0	9	3	11	9	0	14
7	0	7	1	13	14	13	1	0	5	2	11	4	11	4	2	10	8	12	4	1	2
8	0	10	7	8	6	3	14	5	0	10	6	14	12	10	0	14	13	4	7	1	1
9	0	5	3	8	6	8	2	2	10	0	13	7	10	4	1	0	12	0	9	12	1
10	0	10	6	7	4	5	8	11	6	13	0	7	13	4	13	4	9	11	12	1	11
11	0	12	5	7	4	12	0	4	14	7	7	0	13	0	12	2	5	7	13	3	13
12	0	3	5	4	6	2	13	11	12	10	13	13	0	4	8	1	4	11	3	7	1
13	0	5	13	2	3	0	3	4	10	4	4	0	4	0	9	0	4	4	1	2	5
14	0	2	1	1	7	11	0	2	0	1	13	12	8	9	0	7	8	11	6	5	1
15	0	11	5	3	7	4	9	10	14	0	4	2	1	0	7	0	14	13	0	12	0
16	0	2	0	11	4	8	3	8	13	12	9	5	4	4	8	14	0	4	8	10	6
17	0	6	2	9	7	2	11	12	4	0	11	7	11	4	11	13	4	0	14	2	6
18	0	5	2	4	1	14	9	4	7	9	12	13	3	1	6	0	8	14	0	6	6
19	0	5	12	9	3	14	0	1	1	12	1	3	7	2	5	12	10	2	6	0	2
20	0	12	1	5	7	14	14	2	1	1	11	13	1	5	1	0	6	6	6	2	0

## Sheet: Objective
objective
