# Supplementary material for: Solving an airport ground service task assignment problem with an exact algorithm
Source: PLoS One. 2022 Dec 22;17(12):e0279131. doi: 10.1371/journal.pone.0279131 (PMC9778590; doi:10.1371/journal.pone.0279131)
Supplement: S1 Data — (ZIP) [file pone.0279131.s001.zip › data-2022.10/fix S increase T/84_25.xls]

## Sheet: task
taskNO	TT	TS	TE	TP	TQ	Tpro
0	0	0	0	0	0	0
1	14	760	805	3	1355	3
2	2	710	740	4	1286	0
3	12	730	775	3	1286	3
4	2	780	810	4	1286	0
5	2	600	630	4	1286	0
6	15	445	565	3	1585	0
7	2	335	365	4	1286	0
8	14	995	1040	3	1355	3
9	2	935	965	4	1286	0
10	2	680	710	4	1286	0
11	2	630	660	4	1286	0
12	2	440	465	4	1286	0
13	14	620	665	3	1355	3
14	19	265	565	5	1182	0
15	2	455	485	4	1286	0
16	15	360	480	3	1585	0
17	20	495	525	4	1311	0
18	16	330	465	3	1586	0
19	17	960	1050	3	1358	0
20	3	540	600	1	1282	3
21	16	385	505	3	1200	0
22	3	1065	1110	1	1282	3
23	20	1020	1050	4	1311	0
24	20	585	615	4	1311	0
25	1	990	1110	5	1355	0
26	2	295	325	4	1286	0
27	20	1080	1110	4	1311	0
28	14	1005	1050	3	1355	3
29	15	330	510	3	1585	0
30	1	510	630	5	1355	0
31	3	540	600	1	1282	3
32	3	510	540	1	1745	3
33	16	240	375	3	1586	0
34	2	945	975	4	1286	0
35	20	555	585	4	1311	0
36	2	615	630	4	1286	0
37	12	495	570	3	1585	3
38	15	1010	1100	3	1292	0
39	3	510	570	1	1282	3
40	16	300	435	3	1586	0
41	16	235	370	3	1586	0
42	14	370	415	3	1355	3
43	10	790	865	1	1282	3
44	2	1025	1055	4	1286	0
45	1	510	630	5	1355	0
46	2	385	415	4	1286	0
47	4	365	425	1	1282	3
48	2	1045	1075	4	1286	0
49	19	250	670	5	1278	0
50	16	715	835	3	1305	0
51	14	885	930	3	1355	3
52	14	1005	1050	3	1355	3
53	2	915	945	4	1286	0
54	15	360	540	3	1585	0
55	20	555	585	4	1311	0
56	20	600	615	4	1311	0
57	1	750	870	5	1355	0
58	2	915	945	4	1286	0
59	11	485	505	1	1282	3
60	2	720	750	4	1286	0
61	12	755	800	3	1286	3
62	3	1110	1140	1	1745	3
63	1	510	630	5	1355	0
64	14	795	835	3	1358	3
65	3	730	775	1	1282	3
66	14	995	1040	3	1355	3
67	1	630	750	5	1355	0
68	2	840	855	4	1286	0
69	20	990	1020	4	1311	0
70	4	435	475	1	1745	3
71	2	570	600	4	1286	0
72	16	235	370	3	1586	0
73	2	375	385	4	1286	0
74	16	510	630	3	1200	0
75	16	300	435	3	1586	0
76	1	390	510	5	1355	0
77	20	450	480	4	1311	0
78	16	490	625	3	1586	0
79	13	520	580	3	1586	3
80	16	445	580	3	1586	0
81	2	750	780	4	1286	0
82	15	360	540	3	1585	0
83	20	465	495	4	1311	0
84	2	600	630	4	1286	0

## Sheet: shift
			Spro1	Spro2	Spro3	Spro4	Spro5	Spro6	Spro7	Spro8	SPro9	SQ1	SQ2	SQ3	SQ4	SQ5	SQ6	SQ7	SQ8	SQ9
shiftNO	SS	SE	1	2	3	4	5	6	7	8	9	1	2	3	4	5	6	7	8	9
0	390	900	3	3	3	3	3	3	3	3	0	1282	1305	1343	1585	1586	1587	1605	1745	0
1	180	690	3	3	3	1	3	0	0	0	0	1282	1585	1586	1605	1745	0	0	0	0
2	180	690	3	3	3	3	3	3	3	0	0	1182	1282	1317	1585	1586	1605	1745	0	0
3	180	690	3	3	3	3	3	1	3	0	0	1200	1282	1292	1585	1586	1605	1745	0	0
4	240	750	3	3	3	3	3	3	0	0	0	1200	1282	1292	1585	1586	1605	0	0	0
5	240	750	3	3	3	3	1	1	0	0	0	1282	1355	1585	1586	1605	1745	0	0	0
6	600	1110	3	3	3	3	3	3	3	0	0	1282	1286	1292	1358	1585	1586	1605	0	0
7	240	750	3	3	3	3	3	3	3	1	0	1200	1264	1282	1292	1358	1585	1586	1605	0
8	630	1140	3	3	3	3	0	0	0	0	0	1282	1355	1585	1605	0	0	0	0	0
9	1110	1650	3	3	3	1	3	0	0	0	0	1282	1355	1585	1605	1745	0	0	0	0
10	1110	1620	3	3	3	3	1	3	0	0	0	1282	1317	1585	1586	1605	1745	0	0	0
11	570	1080	3	3	3	3	3	1	3	0	0	1282	1311	1465	1585	1586	1605	1745	0	0
12	600	1110	3	3	3	3	3	3	1	3	0	1282	1305	1343	1585	1586	1587	1605	1745	0
13	630	1140	3	3	3	3	1	3	0	0	0	1282	1355	1358	1585	1605	1745	0	0	0
14	180	690	3	3	3	3	3	3	1	1	0	1200	1282	1292	1358	1585	1586	1605	1745	0
15	300	810	3	3	3	3	3	3	3	0	0	1282	1286	1292	1358	1585	1586	1605	0	0
16	840	1350	3	3	3	1	0	0	0	0	0	1282	1355	1585	1605	0	0	0	0	0
17	900	1410	3	3	3	3	3	3	1	0	0	1282	1286	1292	1358	1585	1586	1605	0	0
18	270	510	3	3	3	3	3	0	0	0	0	1282	1585	1586	1587	1605	0	0	0	0
19	960	1470	3	3	3	3	3	3	1	3	0	1282	1286	1292	1358	1585	1586	1605	1745	0
20	180	690	3	3	3	3	3	3	3	0	0	1200	1282	1292	1358	1585	1586	1605	0	0
21	270	780	3	3	3	3	3	3	3	3	0	1282	1286	1292	1358	1585	1586	1605	1745	0
22	840	1350	3	3	3	3	3	3	3	3	0	1282	1286	1292	1358	1585	1586	1605	1745	0
23	1350	1860	3	3	3	3	3	1	3	0	0	1282	1343	1585	1586	1587	1605	1745	0	0
24	690	1200	3	3	3	3	3	3	1	3	0	1282	1286	1292	1358	1585	1586	1605	1745	0

## Sheet: TraveTime_by_type
	0	MPOC T2	MPOC T1	MPOC T2	MPS T2	BCI	MPOC T3	LP	LP	BCI	MPCB T1
0	100000	0	0	0	0	0	0	0	0	0	0
MPOC T2	0	100000	14	0	10	2	4	0	0	2	11
MPOC T1	0	14	100000	14	12	11	13	5	5	11	3
MPOC T2	0	0	14	100000	10	2	4	0	0	2	11
MPS T2	0	10	12	10	100000	5	2	12	12	5	9
BCI	0	2	11	2	5	100000	6	8	8	0	9
MPOC T3	0	4	13	4	2	6	100000	2	2	6	9
LP	0	0	5	0	12	8	2	100000	0	8	10
LP	0	0	5	0	12	8	2	0	100000	8	10
BCI	0	2	11	2	5	0	6	8	8	100000	9
MPCB T1	0	11	3	11	9	9	9	10	10	9	100000

## Sheet: Time_by_type
type1 type2	0	1	2	3	4	5	6	7	8	9	10	11	12	13	14	15	16	17	18	19	20
0	0	0	0	0	0	0	0	0	0	0	0	0	0	0	0	0	0	0	0	0	0
1	0	0	8	9	13	7	5	7	10	5	10	12	3	5	2	11	2	6	5	5	12
2	0	8	0	10	6	1	10	1	7	3	6	5	5	13	1	5	0	2	2	12	1
3	0	9	10	0	2	6	12	12	8	8	7	7	4	2	1	3	11	9	4	9	5
4	0	13	6	2	0	13	9	14	6	6	4	4	6	3	7	7	4	7	1	3	7
5	0	7	1	6	13	0	12	13	3	8	5	12	2	0	11	4	8	2	14	14	14
6	0	5	10	12	9	12	0	1	14	2	8	0	13	3	0	9	3	11	9	0	14
7	0	7	1	13	14	13	1	0	5	2	11	4	11	4	2	10	8	12	4	1	2
8	0	10	7	8	6	3	14	5	0	10	6	14	12	10	0	14	13	4	7	1	1
9	0	5	3	8	6	8	2	2	10	0	13	7	10	4	1	0	12	0	9	12	1
10	0	10	6	7	4	5	8	11	6	13	0	7	13	4	13	4	9	11	12	1	11
11	0	12	5	7	4	12	0	4	14	7	7	0	13	0	12	2	5	7	13	3	13
12	0	3	5	4	6	2	13	11	12	10	13	13	0	4	8	1	4	11	3	7	1
13	0	5	13	2	3	0	3	4	10	4	4	0	4	0	9	0	4	4	1	2	5
14	0	2	1	1	7	11	0	2	0	1	13	12	8	9	0	7	8	11	6	5	1
15	0	11	5	3	7	4	9	10	14	0	4	2	1	0	7	0	14	13	0	12	0
16	0	2	0	11	4	8	3	8	13	12	9	5	4	4	8	14	0	4	8	10	6
17	0	6	2	9	7	2	11	12	4	0	11	7	11	4	11	13	4	0	14	2	6
18	0	5	2	4	1	14	9	4	7	9	12	13	3	1	6	0	8	14	0	6	6
19	0	5	12	9	3	14	0	1	1	12	1	3	7	2	5	12	10	2	6	0	2
20	0	12	1	5	7	14	14	2	1	1	11	13	1	5	1	0	6	6	6	2	0

## Sheet: Objective
objective
