# Supplementary material for: Solving an airport ground service task assignment problem with an exact algorithm
Source: PLoS One. 2022 Dec 22;17(12):e0279131. doi: 10.1371/journal.pone.0279131 (PMC9778590; doi:10.1371/journal.pone.0279131)
Supplement: S1 Data — (ZIP) [file pone.0279131.s001.zip › data-2022.10/fix S increase T/fix S increase T.xlsx]

## Sheet: Sheet1
Instance	CPLEX		BP					BPT
	OPT	Time	UB	OPT	Node	Gap	Time	UB	OPT	TS	Node	Gap	Time
T10-s3	570	4.93	570	570	1	0	3.87	570	570	0.47	1	0	4.53
T11-s3	570	5.79	570	570	1	0	3.94	570	570	0.44	1	0	4.68
T12-s3	570	4.89	570	570	1	0	3.45	570	570	0.41	1	0	4.49
T13-s4	230	4.54	230	230	1	0	4.61	230	230	0.53	1	0	4.27
T14-s4	230	5.02	230	230	1	0	6.04	230	230	0.51	1	0	4.45
T15-s4	230	6.35	230	230	1	0	8.21	230	230	0.94	1	0	5.34
T16-s5	1170	6.03	1170	1170	1	0	8.65	1170	1170	1.05	1	0	5.58
T17-s5	1170	5.62	1170	1170	1	0	7.06	1170	1170	0.81	1	0	5.18
T18-s5	1170	10.29	1170	1170	1	0	9.01	1170	1170	0.83	1	0	4.85
T19-s6	920	11.63	920	920	1	0	10.59	920	920	0.79	1	0	6.93
T20-s6	920	11.63	920	920	1	0	10.59	920	920	0.79	1	0	6.93
T21-s6	1520	18.42	1539.6	1520	3	1.29	29.67	1520	1520	0.72	1	0	9.82
T22-s7	1025	15.41	1025	1025	1	0	21.33	1025	1025	1.19	1	0	14.69
T23-s7	1025	15.41	1025	1025	1	0	21.33	1025	1025	1.19	1	0	12.69
T24-s7	1025	21.35	1025	1025	1	0	25.44	1025	1025	1.24	1	0	16.35
T25-s8	4835	24.95	4934.12	4835	3	2.05	50.68	4835	4835	1.28	1	0	24.63
T26-s8	5030	27.03	5507.9	5030	3	0.95	47.66	5129.1	5030	3.16	3	1.97	20.41
T27-s8	5050	25.06	5182.8	5050	3	2.63	47.23	5163.6	5050	3.22	3	2.25	30.25
T28-s9	3450	25.44	3450	3450	1	0	26.42	3450	3450	1.42	1	0	23.24
T29-s9	3450	26.01	3450	3450	1	0	24.59	3450	3450	1.33	1	0	22.45
T30-s9	3450	28.63	3450	3450	1	0	24.71	3450	3450	1.32	1	0	22.56
Average	1790.95	14.4967	1825.69	1790.95	1.38095	1.9	18.8133	1801.08	1790.95	1.25	1.19048	0.56	12.1105
Note: shift is exactly the same in each group of examples, and the second example is a random increase of two on the basis of the first example!
						0.329524				1.12571		0.200952	12.1105
