# Supplementary material for: Solving an airport ground service task assignment problem with an exact algorithm
Source: PLoS One. 2022 Dec 22;17(12):e0279131. doi: 10.1371/journal.pone.0279131 (PMC9778590; doi:10.1371/journal.pone.0279131)
Supplement: S1 Data — (ZIP) [file pone.0279131.s001.zip › data-2022.10/fix T increase S/fix T increase S.xlsx]

## Sheet: Sheet1
Instance	CPLEX		BP					BPT
	OPT	Time	UB	OPT	Node	Gap	Time	UB	OPT	TS	Node	Gap	Time
T10-s3	570	4.93	570	570	1	0	3.87	570	570	0.47	1	0	4.53
T10-s4	840	6.35	840	840	1	0	2.53	840	840	0.69	1	0	2.34
T12-s3	570	4.89	570	570	1	0	3.45	570	570	0.41	1	0	4.49
T12-s4	840	5.04	840	840	1	0	2.67	840	840	0.41	1	0	2.51
T13-s4	230	4.54	230	230	1	0	4.61	230	230	0.53	1	0	4.27
T13-s5	720	6.42	720	720	1	0	5.48	720	720	0.57	1	0	4.07
T15-s4	230	6.35	230	230	1	0	8.21	230	230	0.94	1	0	5.34
T15-s5	720	10.23	720	720	1	0	10.16	720	720	1.13	1	0	5.12
T16-s5	1170	11.39	1170	1170	1	0	8.65	1170	1170	1.05	1	0	5.58
T16-s6	1260	12.13	1260	1260	1	0	8.66	1260	1260	1.05	1	0	5.58
T18-s5	1170	10.29	1170	1170	1	0	9.01	1170	1170	0.83	1	0	4.85
T18-s6	1260	10.93	1260	1260	1	0	9.42	1260	1260	0.94	1	0	4.91
T19-s6	920	11.63	920	920	1	0	10.59	920	920	0.79	1	0	6.93
T19-s7	1580	11.7	1580	1580	1	0	10.59	1580	1580	0.79	1	0	6.93
T21-s6	1520	18.42	1539.6	1520	3	1.29	29.67	1520	1520	0.72	1	0	9.82
T21-s7	2180	13.86	2180	2180	1	0	11.46	2180	2180	1.24	1	0	10.45
T22-s7	1025	15.41	1025	1025	1	0	21.33	1025	1025	1.19	1	0	14.69
T22-s8	2080	19.53	2117.2	2080	3	1.79	40.48	2105.8	2080	4.05	3	1.24	31.58
T24-s7	1025	21.35	1025	1025	1	0	25.44	1025	1025	1.24	1	0	16.35
T24-s8	2080	19.57	2117.2	2080	3	1.79	40.51	2105.8	2080	4.1	3	1.24	31.61
T25-s8	4835	24.95	4934.12	4835	3	2.05	50.68	4835	4835	1.28	1	0	24.63
T25-s9	5420	58.36	5438.5	5240	5	3.79	64.37	5561.4	5420	1.28	3	2.61	36.87
T27-s8	5050	25.06	5182.8	5050	3	2.63	47.23	5163.6	5050	3.22	3	2.25	30.25
T27-s9	5635	30.17	5757.8	5635	3	2.18	59.41	5727.4	5635	4.51	3	1.64	38.79
T28-s9	3450	25.44	3450	3450	1	0	26.42	3450	3450	1.42	1	0	23.24
T28-s10	3870	31.2	3906.3	3870	3	0.94	52.88	3897.9	3870	3.48	3	0.72	36.48
T30-s9	3450	28.63	3450	3450	1	0	24.71	3450	3450	1.32	1	0	22.56
T30-s10	3870	32.31	3906.3	3870	3	0.94	52.96	3897.9	3870	3.54	3	0.72	36.62
Average	2056.07	17.1814	2075.35	2049.64	1.71429	1.24	23.0518	2072.31	2056.07	1.5425	1.5	0.78	15.4068
						0.621429						0.372143
