# Supplementary material for: Solving an airport ground service task assignment problem with an exact algorithm
Source: PLoS One. 2022 Dec 22;17(12):e0279131. doi: 10.1371/journal.pone.0279131 (PMC9778590; doi:10.1371/journal.pone.0279131)
Supplement: S1 Data — (ZIP) [file pone.0279131.s001.zip › data-2022.10/increase shift's SE+30, Sprout increases correspondingly/50_15.xls]

## Sheet: task
taskNO	TT	TS	TE	TP	TQ	Tpro
0	0	0	0	0	0	0
1	1	270	390	5	1355	0
2	2	1055	1085	4	1286	0
3	16	400	535	3	1586	0
4	20	1055	1080	4	1311	0
5	14	555	600	3	1355	3
6	1	270	390	5	1355	0
7	15	445	565	3	1585	0
8	20	465	495	4	1311	0
9	13	505	565	3	1200	3
10	15	400	580	3	1585	0
11	20	930	960	4	1311	0
12	1	990	1110	5	1355	0
13	17	715	805	3	1358	0
14	4	550	610	1	1282	3
15	3	1120	1165	1	1282	3
16	1	750	870	5	1355	0
17	1	390	510	5	1355	0
18	3	585	615	1	1282	3
19	3	425	470	1	1282	3
20	3	580	640	1	1282	3
21	20	465	495	4	1311	0
22	2	445	475	4	1286	0
23	2	710	740	4	1286	0
24	1	390	510	5	1355	0
25	3	375	420	1	1282	3
26	3	980	1025	1	1282	3
27	16	1365	1560	3	1586	0
28	2	415	445	4	1286	0
29	13	630	690	3	1200	3
30	14	1120	1165	3	1355	3
31	3	990	1035	1	1282	3
32	1	390	510	5	1355	0
33	17	275	365	3	1358	0
34	16	490	625	3	1586	0
35	10	1285	1305	1	1282	3
36	1	870	990	5	1355	0
37	16	685	895	3	1305	0
38	16	370	565	3	1586	0
39	16	385	535	3	1200	0
40	4	995	1025	1	1745	3
41	16	715	835	3	1305	0
42	12	375	420	3	1286	3
43	14	885	930	3	1355	3
44	16	300	435	3	1586	0
45	3	1145	1190	1	1282	3
46	14	1050	1080	3	1358	3
47	20	585	615	4	1311	0
48	1	990	1110	5	1355	0
49	2	295	325	4	1286	0
50	20	1080	1110	4	1311	0

## Sheet: shift
			Spro1	Spro2	Spro3	Spro4	Spro5	Spro6	Spro7	Spro8	SPro9	SQ1	SQ2	SQ3	SQ4	SQ5	SQ6	SQ7	SQ8	SQ9
shiftNO	SS	SE	1	2	3	4	5	6	7	8	9	1	2	3	4	5	6	7	8	9
0	390	930	3	3	3	3	3	3	3	3	0	1282	1305	1343	1585	1586	1587	1605	1745	0
1	180	720	3	3	3	1	3	0	0	0	0	1282	1585	1586	1605	1745	0	0	0	0
2	180	720	3	3	3	3	3	3	3	0	0	1182	1282	1317	1585	1586	1605	1745	0	0
3	390	660	3	3	3	0	0	0	0	0	0	1282	1585	1605	0	0	0	0	0	0
4	390	930	3	3	3	3	3	1	1	3	0	1282	1305	1343	1585	1586	1587	1605	1745	0
5	390	660	3	3	1	0	0	0	0	0	0	1282	1585	1605	0	0	0	0	0	0
6	570	1110	3	3	3	3	3	1	3	0	0	1282	1311	1465	1585	1586	1605	1745	0	0
7	600	1140	3	3	3	3	3	3	1	3	0	1282	1305	1343	1585	1586	1587	1605	1745	0
8	630	1170	3	3	3	3	1	3	0	0	0	1282	1355	1358	1585	1605	1745	0	0	0
9	180	720	3	3	3	3	3	3	1	1	0	1200	1282	1292	1358	1585	1586	1605	1745	0
10	300	840	3	3	3	3	3	3	3	0	0	1282	1286	1292	1358	1585	1586	1605	0	0
11	840	1380	3	3	3	1	0	0	0	0	0	1282	1355	1585	1605	0	0	0	0	0
12	900	1440	3	3	3	3	3	3	1	0	0	1282	1286	1292	1358	1585	1586	1605	0	0
13	180	720	3	3	3	3	3	0	0	0	0	1275	1282	1585	1586	1605	0	0	0	0
14	240	510	3	3	3	0	0	0	0	0	0	1282	1585	1605	0	0	0	0	0	0

## Sheet: TraveTime_by_type
	0	MPOC T2	MPOC T1	MPOC T2	MPS T2	BCI	MPOC T3	LP	LP	BCI	MPCB T1
0	100000	0	0	0	0	0	0	0	0	0	0
MPOC T2	0	100000	14	0	10	2	4	0	0	2	11
MPOC T1	0	14	100000	14	12	11	13	5	5	11	3
MPOC T2	0	0	14	100000	10	2	4	0	0	2	11
MPS T2	0	10	12	10	100000	5	2	12	12	5	9
BCI	0	2	11	2	5	100000	6	8	8	0	9
MPOC T3	0	4	13	4	2	6	100000	2	2	6	9
LP	0	0	5	0	12	8	2	100000	0	8	10
LP	0	0	5	0	12	8	2	0	100000	8	10
BCI	0	2	11	2	5	0	6	8	8	100000	9
MPCB T1	0	11	3	11	9	9	9	10	10	9	100000

## Sheet: Time_by_type
type1 type2	0	1	2	3	4	5	6	7	8	9	10	11	12	13	14	15	16	17	18	19	20
0	0	0	0	0	0	0	0	0	0	0	0	0	0	0	0	0	0	0	0	0	0
1	0	0	8	9	13	7	5	7	10	5	10	12	3	5	2	11	2	6	5	5	12
2	0	8	0	10	6	1	10	1	7	3	6	5	5	13	1	5	0	2	2	12	1
3	0	9	10	0	2	6	12	12	8	8	7	7	4	2	1	3	11	9	4	9	5
4	0	13	6	2	0	13	9	14	6	6	4	4	6	3	7	7	4	7	1	3	7
5	0	7	1	6	13	0	12	13	3	8	5	12	2	0	11	4	8	2	14	14	14
6	0	5	10	12	9	12	0	1	14	2	8	0	13	3	0	9	3	11	9	0	14
7	0	7	1	13	14	13	1	0	5	2	11	4	11	4	2	10	8	12	4	1	2
8	0	10	7	8	6	3	14	5	0	10	6	14	12	10	0	14	13	4	7	1	1
9	0	5	3	8	6	8	2	2	10	0	13	7	10	4	1	0	12	0	9	12	1
10	0	10	6	7	4	5	8	11	6	13	0	7	13	4	13	4	9	11	12	1	11
11	0	12	5	7	4	12	0	4	14	7	7	0	13	0	12	2	5	7	13	3	13
12	0	3	5	4	6	2	13	11	12	10	13	13	0	4	8	1	4	11	3	7	1
13	0	5	13	2	3	0	3	4	10	4	4	0	4	0	9	0	4	4	1	2	5
14	0	2	1	1	7	11	0	2	0	1	13	12	8	9	0	7	8	11	6	5	1
15	0	11	5	3	7	4	9	10	14	0	4	2	1	0	7	0	14	13	0	12	0
16	0	2	0	11	4	8	3	8	13	12	9	5	4	4	8	14	0	4	8	10	6
17	0	6	2	9	7	2	11	12	4	0	11	7	11	4	11	13	4	0	14	2	6
18	0	5	2	4	1	14	9	4	7	9	12	13	3	1	6	0	8	14	0	6	6
19	0	5	12	9	3	14	0	1	1	12	1	3	7	2	5	12	10	2	6	0	2
20	0	12	1	5	7	14	14	2	1	1	11	13	1	5	1	0	6	6	6	2	0

## Sheet: Objective
objective
