# Supplementary material for: Solving an airport ground service task assignment problem with an exact algorithm
Source: PLoS One. 2022 Dec 22;17(12):e0279131. doi: 10.1371/journal.pone.0279131 (PMC9778590; doi:10.1371/journal.pone.0279131)
Supplement: S1 Data — (ZIP) [file pone.0279131.s001.zip › data-2022.10/increase shift's SE+30, Sprout increases correspondingly/increase shift's SE+30.xlsx]

## Sheet: Sheet1
Instance	CPLEX		BP					BPT
	OPT	Time	UB	OPT	Node	Gap	Time	UB	OPT	TS	Node	Gap	Time
T10-s3	570	4.93	570	570	1	0	3.87	570	570	0.47	1	0	4.53
T13-s4	290	5.07	290	290	1	0	4.82	290	290	0.55	1	0	4.31
T17-s5	1670	7.89	1670	1670	1	0	7.25	1670	1670	0.94	1	0	6.04
T20-s6	1250	10.15	1250	1250	1	0	10.81	1250	1250	0.84	1	0	7.18
T23-s7	1025	15.41	1025	1025	1	0	21.33	1025	1025	1.19	1	0	12.69
T26-s8	5285	29.31	5765.9	5285	3	0.91	48.05	5285	5285	1.44	1	0	23.45
T30-s9	3450	28.63	3450	3450	1	0	24.71	3450	3450	1.32	1	0	22.56
T33-s10	4760	30.12	4830.9	4760	3	1.49	50.07	4818.5	4760	3.54	3	1.23	39.81
T36-s11	5600	32.81	5600	5600	1	0	37.19	5600	5600	1.81	1	0	29.42
T40-s12	7915	37.48	8102.6	7915	3	2.37	58.63	8069.3	7915	5.46	3	1.95	42.69
T43-s13	5165	36.97	5289.9	5165	3	2.42	56.94	5165	5165	3.87	1	0	32.58
Average	3361.82	21.7064	3440.39	3361.82	1.72727	2.28	29.4245	3381.16	3361.82	1.94818	1.36364	0.57	20.48
						0.653636						0.289091	20.4782
