# Supplementary material for: Solving an airport ground service task assignment problem with an exact algorithm
Source: PLoS One. 2022 Dec 22;17(12):e0279131. doi: 10.1371/journal.pone.0279131 (PMC9778590; doi:10.1371/journal.pone.0279131)
Supplement: S1 Data — (ZIP) [file pone.0279131.s001.zip › data-2022.10/instances/100_30.xls]

## Sheet: task
taskNO	TT	TS	TE	TP	TQ	Tpro
0	0	0	0	0	0	0
1	3	580	640	1	1282	3
2	11	440	460	1	1282	3
3	2	325	355	4	1286	0
4	16	330	465	3	1586	0
5	16	1365	1560	3	1586	0
6	14	605	635	3	1358	3
7	2	945	975	4	1286	0
8	4	550	610	1	1282	3
9	13	630	690	3	1200	3
10	16	400	535	3	1586	0
11	14	480	525	3	1355	3
12	15	400	580	3	1585	0
13	14	885	930	3	1355	3
14	12	565	625	3	1585	3
15	6	420	510	1	1745	3
16	2	485	500	4	1286	0
17	3	840	885	1	1282	3
18	16	340	550	3	1317	0
19	14	1005	1050	3	1355	3
20	12	575	605	3	1311	3
21	15	360	540	3	1585	0
22	12	360	420	3	1585	3
23	12	615	660	3	1286	3
24	14	1040	1080	3	1358	3
25	16	715	835	3	1305	0
26	20	480	510	4	1311	0
27	14	365	395	3	1358	3
28	10	790	865	1	1282	3
29	20	450	480	4	1311	0
30	2	660	690	4	1286	0
31	20	465	495	4	1311	0
32	1	510	630	5	1355	0
33	3	990	1035	1	1282	3
34	20	1020	1050	4	1311	0
35	14	760	805	3	1355	3
36	15	240	360	3	1585	0
37	2	915	945	4	1286	0
38	1	990	1110	5	1355	0
39	14	1050	1095	3	1355	3
40	13	450	510	3	1586	3
41	12	425	470	3	1286	3
42	15	330	510	3	1585	0
43	20	1025	1055	4	1311	0
44	18	455	530	3	1317	3
45	17	715	805	3	1358	0
46	16	300	435	3	1586	0
47	3	1120	1165	1	1282	3
48	2	720	750	4	1286	0
49	12	370	415	3	1286	3
50	1	750	870	5	1355	0
51	14	620	665	3	1355	3
52	20	995	1025	4	1311	0
53	13	550	610	3	1275	3
54	3	490	520	1	1282	3
55	14	390	435	3	1355	3
56	12	730	775	3	1286	3
57	12	585	615	3	1311	3
58	14	1050	1080	3	1358	3
59	3	485	530	1	1282	3
60	16	385	550	3	1275	0
61	11	1060	1080	1	1282	3
62	17	515	605	3	1358	0
63	16	510	630	3	1200	0
64	2	965	995	4	1286	0
65	2	455	485	4	1286	0
66	2	655	675	4	1286	0
67	12	660	705	3	1286	3
68	2	710	740	4	1286	0
69	2	765	770	4	1286	0
70	4	450	510	1	1282	3
71	12	1120	1150	3	1311	3
72	3	1065	1110	1	1282	3
73	1	270	390	5	1355	0
74	14	355	395	3	1358	3
75	2	375	385	4	1286	0
76	20	1050	1080	4	1311	0
77	20	495	525	4	1311	0
78	12	480	540	3	1585	3
79	16	400	535	3	1586	0
80	1	990	1110	5	1355	0
81	13	835	895	3	1305	3
82	3	425	470	1	1282	3
83	16	340	490	3	1317	0
84	2	570	600	4	1286	0
85	3	660	705	1	1282	3
86	16	385	505	3	1200	0
87	3	510	540	1	1745	3
88	11	485	505	1	1282	3
89	14	450	495	3	1355	3
90	12	990	1035	3	1286	3
91	2	840	855	4	1286	0
92	1	870	990	5	1355	0
93	1	390	510	5	1355	0
94	2	600	630	4	1286	0
95	19	250	670	5	1278	0
96	13	520	580	3	1586	3
97	17	515	605	3	1358	0
98	1	630	750	5	1355	0
99	1	990	1110	5	1355	0
100	20	435	465	4	1311	0

## Sheet: shift
			Spro1	Spro2	Spro3	Spro4	Spro5	Spro6	Spro7	Spro8	SPro9	SQ1	SQ2	SQ3	SQ4	SQ5	SQ6	SQ7	SQ8	SQ9
shiftNO	SS	SE	1	2	3	4	5	6	7	8	9	1	2	3	4	5	6	7	8	9
0	630	1140	3	3	3	3	1	3	0	0	0	1282	1355	1358	1585	1605	1745	0	0	0
1	390	630	3	3	3	0	0	0	0	0	0	1282	1586	1605	0	0	0	0	0	0
2	180	690	3	3	3	3	3	3	3	0	0	1182	1282	1317	1585	1586	1605	1745	0	0
3	480	990	3	3	3	1	0	0	0	0	0	1282	1355	1585	1605	0	0	0	0	0
4	1230	1740	3	3	3	3	3	1	3	0	0	1282	1286	1292	1358	1585	1605	1745	0	0
5	180	690	3	3	3	3	1	0	0	0	0	1282	1585	1586	1587	1605	0	0	0	0
6	240	480	3	3	3	0	0	0	0	0	0	1282	1585	1605	0	0	0	0	0	0
7	180	420	3	3	3	0	0	0	0	0	0	1282	1586	1605	0	0	0	0	0	0
8	270	510	3	3	3	3	3	0	0	0	0	1282	1355	1585	1586	1605	0	0	0	0
9	540	1050	3	3	3	3	3	3	3	0	0	1282	1305	1343	1585	1586	1605	1745	0	0
10	330	570	3	3	3	3	3	3	0	0	0	1282	1343	1585	1586	1587	1605	0	0	0
11	900	1410	3	3	3	3	1	3	0	0	0	1282	1311	1585	1586	1605	1745	0	0	0
12	360	600	3	3	3	1	0	0	0	0	0	1282	1585	1586	1605	0	0	0	0	0
13	930	1170	3	3	3	1	0	0	0	0	0	1282	1355	1585	1605	0	0	0	0	0
14	180	420	3	3	3	0	0	0	0	0	0	1282	1586	1605	0	0	0	0	0	0
15	1110	1620	3	3	3	3	1	3	0	0	0	1282	1317	1585	1586	1605	1745	0	0	0
16	1200	1710	3	3	3	3	3	3	3	0	0	1282	1343	1585	1586	1587	1605	1745	0	0
17	930	1170	3	3	3	1	0	0	0	0	0	1282	1355	1585	1605	0	0	0	0	0
18	390	900	3	3	3	3	3	3	3	1	0	1282	1305	1343	1585	1586	1587	1605	1745	0
19	420	660	3	3	3	0	0	0	0	0	0	1282	1585	1605	0	0	0	0	0	0
20	240	750	3	3	3	3	1	3	0	0	0	1275	1282	1585	1586	1605	1745	0	0	0
21	390	900	3	3	3	3	3	1	1	3	0	1282	1305	1343	1585	1586	1587	1605	1745	0
22	660	1170	3	3	3	3	3	3	1	0	0	1282	1286	1292	1358	1585	1586	1605	0	0
23	330	840	3	3	3	3	3	3	0	0	0	1282	1317	1585	1586	1605	1745	0	0	0
24	390	630	3	3	3	0	0	0	0	0	0	1282	1585	1605	0	0	0	0	0	0
25	300	810	3	3	3	3	3	3	3	0	0	1282	1286	1292	1358	1585	1586	1605	0	0
26	180	690	3	3	3	3	3	0	0	0	0	1282	1311	1585	1586	1605	0	0	0	0
27	510	1020	3	3	3	3	3	3	1	0	0	1282	1286	1292	1358	1585	1586	1605	0	0
28	390	750	3	3	3	3	3	3	0	0	0	1275	1278	1282	1585	1586	1605	0	0	0
29	900	1140	3	3	3	3	1	0	0	0	0	1282	1585	1586	1587	1605	0	0	0	0

## Sheet: TraveTime_by_type
	0	MPOC T2	MPOC T1	MPOC T2	MPS T2	BCI	MPOC T3	LP	LP	BCI	MPCB T1
0	100000	0	0	0	0	0	0	0	0	0	0
MPOC T2	0	100000	14	0	10	2	4	0	0	2	11
MPOC T1	0	14	100000	14	12	11	13	5	5	11	3
MPOC T2	0	0	14	100000	10	2	4	0	0	2	11
MPS T2	0	10	12	10	100000	5	2	12	12	5	9
BCI	0	2	11	2	5	100000	6	8	8	0	9
MPOC T3	0	4	13	4	2	6	100000	2	2	6	9
LP	0	0	5	0	12	8	2	100000	0	8	10
LP	0	0	5	0	12	8	2	0	100000	8	10
BCI	0	2	11	2	5	0	6	8	8	100000	9
MPCB T1	0	11	3	11	9	9	9	10	10	9	100000

## Sheet: Time_by_type
type1 type2	0	1	2	3	4	5	6	7	8	9	10	11	12	13	14	15	16	17	18	19	20
0	0	0	0	0	0	0	0	0	0	0	0	0	0	0	0	0	0	0	0	0	0
1	0	0	8	9	13	7	5	7	10	5	10	12	3	5	2	11	2	6	5	5	12
2	0	8	0	10	6	1	10	1	7	3	6	5	5	13	1	5	0	2	2	12	1
3	0	9	10	0	2	6	12	12	8	8	7	7	4	2	1	3	11	9	4	9	5
4	0	13	6	2	0	13	9	14	6	6	4	4	6	3	7	7	4	7	1	3	7
5	0	7	1	6	13	0	12	13	3	8	5	12	2	0	11	4	8	2	14	14	14
6	0	5	10	12	9	12	0	1	14	2	8	0	13	3	0	9	3	11	9	0	14
7	0	7	1	13	14	13	1	0	5	2	11	4	11	4	2	10	8	12	4	1	2
8	0	10	7	8	6	3	14	5	0	10	6	14	12	10	0	14	13	4	7	1	1
9	0	5	3	8	6	8	2	2	10	0	13	7	10	4	1	0	12	0	9	12	1
10	0	10	6	7	4	5	8	11	6	13	0	7	13	4	13	4	9	11	12	1	11
11	0	12	5	7	4	12	0	4	14	7	7	0	13	0	12	2	5	7	13	3	13
12	0	3	5	4	6	2	13	11	12	10	13	13	0	4	8	1	4	11	3	7	1
13	0	5	13	2	3	0	3	4	10	4	4	0	4	0	9	0	4	4	1	2	5
14	0	2	1	1	7	11	0	2	0	1	13	12	8	9	0	7	8	11	6	5	1
15	0	11	5	3	7	4	9	10	14	0	4	2	1	0	7	0	14	13	0	12	0
16	0	2	0	11	4	8	3	8	13	12	9	5	4	4	8	14	0	4	8	10	6
17	0	6	2	9	7	2	11	12	4	0	11	7	11	4	11	13	4	0	14	2	6
18	0	5	2	4	1	14	9	4	7	9	12	13	3	1	6	0	8	14	0	6	6
19	0	5	12	9	3	14	0	1	1	12	1	3	7	2	5	12	10	2	6	0	2
20	0	12	1	5	7	14	14	2	1	1	11	13	1	5	1	0	6	6	6	2	0

## Sheet: Objective
objective
33790
