# Supplementary material for: Solving an airport ground service task assignment problem with an exact algorithm
Source: PLoS One. 2022 Dec 22;17(12):e0279131. doi: 10.1371/journal.pone.0279131 (PMC9778590; doi:10.1371/journal.pone.0279131)
Supplement: S1 Data — (ZIP) [file pone.0279131.s001.zip › data-2022.10/instances/110_33.xls]

## Sheet: task
taskNO	TT	TS	TE	TP	TQ	Tpro
0	0	0	0	0	0	0
1	14	1040	1080	3	1358	3
2	15	360	480	3	1585	0
3	16	240	375	3	1586	0
4	1	750	870	5	1355	0
5	20	960	990	4	1311	0
6	1	870	990	5	1355	0
7	2	680	710	4	1286	0
8	1	390	510	5	1355	0
9	11	1010	1030	1	1282	3
10	4	450	510	1	1282	3
11	13	835	895	3	1305	3
12	12	1120	1150	3	1311	3
13	2	615	630	4	1286	0
14	3	565	625	1	1282	3
15	12	525	600	3	1585	3
16	13	835	895	3	1305	3
17	10	1285	1305	1	1282	3
18	16	510	630	3	1200	0
19	13	610	670	3	1586	3
20	1	990	1110	5	1355	0
21	1	630	750	5	1355	0
22	15	360	540	3	1585	0
23	16	1365	1560	3	1586	0
24	1	1110	1140	5	1355	0
25	16	340	505	3	1317	0
26	12	1145	1190	3	1286	3
27	15	1010	1100	3	1292	0
28	12	730	775	3	1286	3
29	3	980	1025	1	1282	3
30	16	400	535	3	1586	0
31	14	480	525	3	1355	3
32	20	585	615	4	1311	0
33	3	730	775	1	1282	3
34	20	450	480	4	1311	0
35	16	330	465	3	1586	0
36	20	1080	1110	4	1311	0
37	16	300	435	3	1586	0
38	16	370	565	3	1586	0
39	15	400	580	3	1585	0
40	11	515	535	1	1282	3
41	16	300	435	3	1586	0
42	2	305	335	4	1286	0
43	13	450	510	3	1586	3
44	16	300	435	3	1586	0
45	12	450	495	3	1286	3
46	1	630	750	5	1355	0
47	17	960	1050	3	1358	0
48	2	1075	1105	4	1286	0
49	1	990	1110	5	1355	0
50	2	720	750	4	1286	0
51	13	490	550	3	1317	3
52	15	400	490	3	1292	0
53	3	1100	1130	1	1282	3
54	2	750	780	4	1286	0
55	2	445	475	4	1286	0
56	1	270	390	5	1355	0
57	20	1020	1050	4	1311	0
58	12	370	415	3	1286	3
59	20	540	570	4	1311	0
60	3	450	495	1	1282	3
61	1	750	870	5	1355	0
62	1	750	870	5	1355	0
63	16	490	625	3	1586	0
64	13	490	550	3	1317	3
65	20	1020	1050	4	1311	0
66	4	985	1025	1	1745	3
67	10	445	465	1	1282	3
68	16	245	380	3	1586	0
69	12	485	530	3	1286	3
70	2	425	455	4	1286	0
71	16	385	535	3	1200	0
72	13	630	690	3	1200	3
73	15	240	360	3	1585	0
74	20	1055	1080	4	1311	0
75	16	235	370	3	1586	0
76	14	370	415	3	1355	3
77	16	490	625	3	1586	0
78	2	975	1005	4	1286	0
79	2	655	675	4	1286	0
80	15	360	540	3	1585	0
81	14	370	415	3	1355	3
82	3	375	420	1	1282	3
83	16	385	550	3	1275	0
84	3	580	640	1	1282	3
85	20	990	1020	4	1311	0
86	2	840	855	4	1286	0
87	20	495	525	4	1311	0
88	4	520	580	1	1282	3
89	14	1005	1050	3	1355	3
90	20	525	555	4	1311	0
91	14	1050	1080	3	1358	3
92	4	360	420	1	1282	3
93	3	425	470	1	1282	3
94	1	390	510	5	1355	0
95	4	445	475	1	1745	3
96	1	1110	1140	5	1355	0
97	2	740	745	4	1286	0
98	14	1050	1095	3	1355	3
99	4	995	1025	1	1745	3
100	1	270	390	5	1355	0
101	2	780	810	4	1286	0
102	2	410	440	4	1286	0
103	18	455	520	3	1200	3
104	14	885	930	3	1355	3
105	13	505	565	3	1200	3
106	15	330	510	3	1585	0
107	11	1115	1135	1	1282	3
108	15	1010	1100	3	1292	0
109	1	270	390	5	1355	0
110	2	995	1025	4	1286	0

## Sheet: shift
			Spro1	Spro2	Spro3	Spro4	Spro5	Spro6	Spro7	Spro8	SPro9	SQ1	SQ2	SQ3	SQ4	SQ5	SQ6	SQ7	SQ8	SQ9
shiftNO	SS	SE	1	2	3	4	5	6	7	8	9	1	2	3	4	5	6	7	8	9
0	360	600	3	3	1	0	0	0	0	0	0	1282	1586	1605	0	0	0	0	0	0
1	1350	1860	3	3	3	3	3	1	3	0	0	1282	1343	1585	1586	1587	1605	1745	0	0
2	840	1350	3	3	3	1	0	0	0	0	0	1282	1355	1585	1605	0	0	0	0	0
3	600	1110	3	3	3	3	3	3	1	0	0	1282	1286	1292	1358	1585	1586	1605	0	0
4	180	690	3	3	3	3	1	3	0	0	0	1275	1282	1585	1586	1605	1745	0	0	0
5	300	540	3	3	1	0	0	0	0	0	0	1282	1586	1605	0	0	0	0	0	0
6	330	570	3	3	3	1	1	0	0	0	0	1282	1585	1586	1605	1745	0	0	0	0
7	180	420	3	3	3	0	0	0	0	0	0	1282	1586	1605	0	0	0	0	0	0
8	330	570	3	3	3	3	0	0	0	0	0	1282	1585	1586	1605	0	0	0	0	0
9	300	540	3	3	3	1	0	0	0	0	0	1282	1585	1586	1605	0	0	0	0	0
10	690	1200	3	3	3	3	3	3	3	0	0	1282	1305	1343	1585	1586	1605	1745	0	0
11	180	690	3	3	3	3	3	1	3	0	0	1182	1282	1317	1585	1586	1605	1745	0	0
12	270	510	3	3	3	3	1	0	0	0	0	1282	1355	1585	1586	1605	0	0	0	0
13	450	960	3	3	3	3	1	3	0	0	0	1282	1311	1585	1586	1605	1745	0	0	0
14	180	690	3	3	3	3	3	3	3	0	0	1200	1282	1292	1358	1585	1586	1605	0	0
15	180	690	3	3	3	3	1	0	0	0	0	1282	1585	1586	1587	1605	0	0	0	0
16	300	810	3	3	3	3	3	3	3	0	0	1282	1286	1292	1358	1585	1586	1605	0	0
17	180	690	3	3	3	3	3	1	3	0	0	1200	1282	1292	1585	1586	1605	1745	0	0
18	300	540	3	3	3	3	1	3	0	0	0	1282	1343	1585	1586	1605	1745	0	0	0
19	180	690	3	3	3	3	3	1	3	0	0	1275	1282	1317	1585	1586	1605	1745	0	0
20	180	690	3	3	3	3	3	0	0	0	0	1282	1311	1585	1586	1605	0	0	0	0
21	360	660	3	3	3	1	3	0	0	0	0	1282	1355	1585	1605	1745	0	0	0	0
22	240	750	3	3	3	3	3	1	0	0	0	1275	1278	1282	1585	1586	1605	0	0	0
23	390	630	3	3	3	0	0	0	0	0	0	1282	1585	1605	0	0	0	0	0	0
24	390	900	3	3	3	3	3	3	3	1	0	1282	1305	1343	1585	1586	1587	1605	1745	0
25	390	900	3	3	3	3	0	0	0	0	0	1282	1355	1585	1605	0	0	0	0	0
26	300	600	3	3	3	3	3	3	0	0	0	1282	1286	1292	1358	1585	1605	0	0	0
27	480	990	3	3	3	3	3	1	1	0	0	1282	1343	1355	1585	1586	1605	1745	0	0
28	180	690	3	3	3	1	0	0	0	0	0	1282	1585	1586	1605	0	0	0	0	0
29	1410	1650	3	3	3	3	3	0	0	0	0	1282	1585	1586	1605	1745	0	0	0	0
30	180	690	3	3	3	3	3	3	0	0	0	1275	1282	1317	1585	1586	1605	0	0	0
31	240	750	3	3	3	3	1	1	0	0	0	1282	1355	1585	1586	1605	1745	0	0	0
32	180	690	3	3	3	3	3	3	1	3	0	1200	1282	1292	1358	1585	1586	1605	1745	0

## Sheet: TraveTime_by_type
	0	MPOC T2	MPOC T1	MPOC T2	MPS T2	BCI	MPOC T3	LP	LP	BCI	MPCB T1
0	100000	0	0	0	0	0	0	0	0	0	0
MPOC T2	0	100000	14	0	10	2	4	0	0	2	11
MPOC T1	0	14	100000	14	12	11	13	5	5	11	3
MPOC T2	0	0	14	100000	10	2	4	0	0	2	11
MPS T2	0	10	12	10	100000	5	2	12	12	5	9
BCI	0	2	11	2	5	100000	6	8	8	0	9
MPOC T3	0	4	13	4	2	6	100000	2	2	6	9
LP	0	0	5	0	12	8	2	100000	0	8	10
LP	0	0	5	0	12	8	2	0	100000	8	10
BCI	0	2	11	2	5	0	6	8	8	100000	9
MPCB T1	0	11	3	11	9	9	9	10	10	9	100000

## Sheet: Time_by_type
type1 type2	0	1	2	3	4	5	6	7	8	9	10	11	12	13	14	15	16	17	18	19	20
0	0	0	0	0	0	0	0	0	0	0	0	0	0	0	0	0	0	0	0	0	0
1	0	0	8	9	13	7	5	7	10	5	10	12	3	5	2	11	2	6	5	5	12
2	0	8	0	10	6	1	10	1	7	3	6	5	5	13	1	5	0	2	2	12	1
3	0	9	10	0	2	6	12	12	8	8	7	7	4	2	1	3	11	9	4	9	5
4	0	13	6	2	0	13	9	14	6	6	4	4	6	3	7	7	4	7	1	3	7
5	0	7	1	6	13	0	12	13	3	8	5	12	2	0	11	4	8	2	14	14	14
6	0	5	10	12	9	12	0	1	14	2	8	0	13	3	0	9	3	11	9	0	14
7	0	7	1	13	14	13	1	0	5	2	11	4	11	4	2	10	8	12	4	1	2
8	0	10	7	8	6	3	14	5	0	10	6	14	12	10	0	14	13	4	7	1	1
9	0	5	3	8	6	8	2	2	10	0	13	7	10	4	1	0	12	0	9	12	1
10	0	10	6	7	4	5	8	11	6	13	0	7	13	4	13	4	9	11	12	1	11
11	0	12	5	7	4	12	0	4	14	7	7	0	13	0	12	2	5	7	13	3	13
12	0	3	5	4	6	2	13	11	12	10	13	13	0	4	8	1	4	11	3	7	1
13	0	5	13	2	3	0	3	4	10	4	4	0	4	0	9	0	4	4	1	2	5
14	0	2	1	1	7	11	0	2	0	1	13	12	8	9	0	7	8	11	6	5	1
15	0	11	5	3	7	4	9	10	14	0	4	2	1	0	7	0	14	13	0	12	0
16	0	2	0	11	4	8	3	8	13	12	9	5	4	4	8	14	0	4	8	10	6
17	0	6	2	9	7	2	11	12	4	0	11	7	11	4	11	13	4	0	14	2	6
18	0	5	2	4	1	14	9	4	7	9	12	13	3	1	6	0	8	14	0	6	6
19	0	5	12	9	3	14	0	1	1	12	1	3	7	2	5	12	10	2	6	0	2
20	0	12	1	5	7	14	14	2	1	1	11	13	1	5	1	0	6	6	6	2	0

## Sheet: Objective
objective
43240
