# Supplementary material for: Solving an airport ground service task assignment problem with an exact algorithm
Source: PLoS One. 2022 Dec 22;17(12):e0279131. doi: 10.1371/journal.pone.0279131 (PMC9778590; doi:10.1371/journal.pone.0279131)
Supplement: S1 Data — (ZIP) [file pone.0279131.s001.zip › data-2022.10/instances/120_36.xls]

## Sheet: task
taskNO	TT	TS	TE	TP	TQ	Tpro
0	0	0	0	0	0	0
1	1	390	510	5	1355	0
2	2	540	570	4	1286	0
3	7	905	985	1	1745	3
4	14	795	835	3	1358	3
5	2	680	710	4	1286	0
6	11	725	745	1	1282	3
7	12	565	625	3	1585	3
8	13	355	415	3	1586	3
9	13	505	550	3	1282	3
10	17	515	605	3	1358	0
11	2	1075	1105	4	1286	0
12	15	330	510	3	1585	0
13	2	990	995	4	1286	0
14	15	1010	1100	3	1292	0
15	14	370	415	3	1355	3
16	1	630	750	5	1355	0
17	2	945	975	4	1286	0
18	20	525	555	4	1311	0
19	20	1080	1110	4	1311	0
20	14	885	930	3	1355	3
21	15	360	540	3	1585	0
22	16	685	895	3	1305	0
23	18	455	530	3	1317	3
24	14	1040	1080	3	1358	3
25	20	1025	1055	4	1311	0
26	16	510	660	3	1200	0
27	15	400	580	3	1585	0
28	20	555	585	4	1311	0
29	20	1080	1110	4	1311	0
30	20	525	555	4	1311	0
31	1	270	390	5	1355	0
32	12	730	775	3	1286	3
33	3	660	705	1	1282	3
34	4	355	415	1	1282	3
35	3	615	660	1	1282	3
36	1	750	870	5	1355	0
37	13	490	550	3	1317	3
38	11	440	460	1	1282	3
39	3	485	530	1	1282	3
40	15	360	540	3	1585	0
41	13	835	895	3	1305	3
42	16	510	630	3	1200	0
43	13	820	895	3	1305	3
44	2	410	440	4	1286	0
45	1	390	510	5	1355	0
46	12	450	495	3	1286	3
47	20	420	450	4	1311	0
48	2	655	675	4	1286	0
49	16	240	375	3	1586	0
50	12	370	415	3	1286	3
51	20	555	585	4	1311	0
52	2	350	380	4	1286	0
53	1	990	1110	5	1355	0
54	20	435	465	4	1311	0
55	2	295	325	4	1286	0
56	1	510	630	5	1355	0
57	20	1020	1050	4	1311	0
58	1	1110	1140	5	1355	0
59	1	750	870	5	1355	0
60	16	400	580	3	1275	0
61	13	565	625	3	1586	3
62	3	575	605	1	1282	3
63	16	490	625	3	1586	0
64	15	240	360	3	1585	0
65	1	390	510	5	1355	0
66	20	1050	1080	4	1311	0
67	16	685	895	3	1305	0
68	13	365	425	3	1586	3
69	14	480	525	3	1355	3
70	2	680	710	4	1286	0
71	20	555	570	4	1311	0
72	20	495	525	4	1311	0
73	12	585	615	3	1311	3
74	15	705	795	3	1292	0
75	15	360	480	3	1585	0
76	10	995	1015	1	1282	3
77	16	385	505	3	1200	0
78	16	340	490	3	1317	0
79	2	1025	1055	4	1286	0
80	3	490	520	1	1282	3
81	16	655	895	3	1305	0
82	20	540	570	4	1311	0
83	1	990	1110	5	1355	0
84	16	655	895	3	1305	0
85	13	505	565	3	1200	3
86	3	540	600	1	1282	3
87	2	335	365	4	1286	0
88	2	600	630	4	1286	0
89	20	435	465	4	1311	0
90	3	585	615	1	1282	3
91	15	400	490	3	1292	0
92	1	270	390	5	1355	0
93	7	355	435	1	1745	3
94	4	365	425	1	1282	3
95	17	275	365	3	1358	0
96	1	510	630	5	1355	0
97	15	330	510	3	1585	0
98	16	370	565	3	1586	0
99	2	305	335	4	1286	0
100	12	615	660	3	1286	3
101	20	555	585	4	1311	0
102	3	450	495	1	1282	3
103	13	360	420	3	1586	3
104	4	360	420	1	1282	3
105	11	515	535	1	1282	3
106	20	495	525	4	1311	0
107	10	790	865	1	1282	3
108	3	1110	1140	1	1745	3
109	20	495	525	4	1311	0
110	20	930	960	4	1311	0
111	2	690	720	4	1286	0
112	12	1145	1190	3	1286	3
113	12	585	615	3	1311	3
114	2	810	840	4	1286	0
115	14	620	665	3	1355	3
116	16	715	835	3	1305	0
117	2	600	630	4	1286	0
118	14	390	435	3	1355	3
119	2	570	600	4	1286	0
120	18	595	660	3	1200	3

## Sheet: shift
			Spro1	Spro2	Spro3	Spro4	Spro5	Spro6	Spro7	Spro8	SPro9	SQ1	SQ2	SQ3	SQ4	SQ5	SQ6	SQ7	SQ8	SQ9
shiftNO	SS	SE	1	2	3	4	5	6	7	8	9	1	2	3	4	5	6	7	8	9
0	1110	1620	3	3	3	3	1	3	0	0	0	1282	1317	1585	1586	1605	1745	0	0	0
1	690	1200	3	3	3	3	3	3	3	0	0	1282	1286	1292	1358	1585	1586	1605	0	0
2	270	510	3	3	3	3	1	0	0	0	0	1282	1355	1585	1586	1605	0	0	0	0
3	240	750	3	3	3	3	3	3	0	0	0	1200	1282	1292	1585	1586	1605	0	0	0
4	540	1050	3	3	3	3	3	3	3	0	0	1282	1305	1343	1585	1586	1605	1745	0	0
5	360	870	3	3	3	3	3	3	1	0	0	1282	1286	1292	1358	1585	1586	1605	0	0
6	300	810	3	3	3	3	3	3	3	3	0	1282	1286	1292	1358	1585	1586	1605	1745	0
7	180	690	3	3	3	1	0	0	0	0	0	1282	1585	1586	1605	0	0	0	0	0
8	900	1140	3	3	3	3	1	0	0	0	0	1282	1585	1586	1587	1605	0	0	0	0
9	300	810	3	3	3	3	3	3	3	0	0	1282	1286	1292	1358	1585	1586	1605	0	0
10	660	1170	3	3	3	3	3	3	1	0	0	1282	1286	1292	1358	1585	1586	1605	0	0
11	270	510	3	3	3	3	1	0	0	0	0	1282	1355	1585	1586	1605	0	0	0	0
12	180	690	3	3	3	3	3	3	1	3	0	1200	1282	1292	1358	1585	1586	1605	1745	0
13	240	750	3	3	3	3	3	3	0	0	0	1275	1282	1585	1586	1605	1745	0	0	0
14	270	510	3	3	3	3	1	0	0	0	0	1282	1355	1585	1586	1605	0	0	0	0
15	630	1140	3	3	3	3	0	0	0	0	0	1282	1355	1585	1605	0	0	0	0	0
16	690	1200	3	3	3	3	3	3	1	3	0	1282	1286	1292	1358	1585	1586	1605	1745	0
17	390	900	3	3	3	3	3	3	3	1	0	1282	1305	1343	1585	1586	1587	1605	1745	0
18	180	690	3	3	3	3	3	3	1	3	0	1282	1292	1317	1358	1585	1586	1605	1745	0
19	510	1020	3	3	3	3	1	0	0	0	0	1282	1355	1358	1585	1605	0	0	0	0
20	420	660	3	3	3	3	0	0	0	0	0	1282	1585	1586	1605	0	0	0	0	0
21	450	960	3	3	3	3	1	3	0	0	0	1282	1311	1585	1586	1605	1745	0	0	0
22	330	570	3	3	3	3	0	0	0	0	0	1282	1585	1586	1605	0	0	0	0	0
23	360	600	3	3	3	0	0	0	0	0	0	1282	1585	1605	0	0	0	0	0	0
24	360	600	3	3	3	1	0	0	0	0	0	1282	1585	1586	1605	0	0	0	0	0
25	360	870	3	3	3	3	3	3	3	0	0	1282	1286	1343	1585	1586	1605	1745	0	0
26	180	690	3	3	3	3	3	3	1	1	0	1200	1282	1292	1358	1585	1586	1605	1745	0
27	420	930	3	3	3	3	1	0	0	0	0	1282	1311	1585	1586	1605	0	0	0	0
28	180	690	3	3	3	1	3	0	0	0	0	1282	1585	1586	1605	1745	0	0	0	0
29	390	630	3	3	3	0	0	0	0	0	0	1282	1586	1605	0	0	0	0	0	0
30	240	750	3	3	3	3	1	1	0	0	0	1282	1355	1585	1586	1605	1745	0	0	0
31	450	690	3	3	1	0	0	0	0	0	0	1282	1585	1605	0	0	0	0	0	0
32	1230	1740	3	3	3	3	3	1	3	0	0	1282	1286	1292	1358	1585	1605	1745	0	0
33	1410	1650	3	3	3	3	3	0	0	0	0	1282	1585	1586	1605	1745	0	0	0	0
34	180	690	3	3	3	3	1	0	0	0	0	1282	1585	1586	1587	1605	0	0	0	0
35	330	840	3	3	3	3	3	3	3	0	0	1200	1282	1292	1358	1585	1586	1605	0	0

## Sheet: TraveTime_by_type
	0	MPOC T2	MPOC T1	MPOC T2	MPS T2	BCI	MPOC T3	LP	LP	BCI	MPCB T1
0	100000	0	0	0	0	0	0	0	0	0	0
MPOC T2	0	100000	14	0	10	2	4	0	0	2	11
MPOC T1	0	14	100000	14	12	11	13	5	5	11	3
MPOC T2	0	0	14	100000	10	2	4	0	0	2	11
MPS T2	0	10	12	10	100000	5	2	12	12	5	9
BCI	0	2	11	2	5	100000	6	8	8	0	9
MPOC T3	0	4	13	4	2	6	100000	2	2	6	9
LP	0	0	5	0	12	8	2	100000	0	8	10
LP	0	0	5	0	12	8	2	0	100000	8	10
BCI	0	2	11	2	5	0	6	8	8	100000	9
MPCB T1	0	11	3	11	9	9	9	10	10	9	100000

## Sheet: Time_by_type
type1 type2	0	1	2	3	4	5	6	7	8	9	10	11	12	13	14	15	16	17	18	19	20
0	0	0	0	0	0	0	0	0	0	0	0	0	0	0	0	0	0	0	0	0	0
1	0	0	8	9	13	7	5	7	10	5	10	12	3	5	2	11	2	6	5	5	12
2	0	8	0	10	6	1	10	1	7	3	6	5	5	13	1	5	0	2	2	12	1
3	0	9	10	0	2	6	12	12	8	8	7	7	4	2	1	3	11	9	4	9	5
4	0	13	6	2	0	13	9	14	6	6	4	4	6	3	7	7	4	7	1	3	7
5	0	7	1	6	13	0	12	13	3	8	5	12	2	0	11	4	8	2	14	14	14
6	0	5	10	12	9	12	0	1	14	2	8	0	13	3	0	9	3	11	9	0	14
7	0	7	1	13	14	13	1	0	5	2	11	4	11	4	2	10	8	12	4	1	2
8	0	10	7	8	6	3	14	5	0	10	6	14	12	10	0	14	13	4	7	1	1
9	0	5	3	8	6	8	2	2	10	0	13	7	10	4	1	0	12	0	9	12	1
10	0	10	6	7	4	5	8	11	6	13	0	7	13	4	13	4	9	11	12	1	11
11	0	12	5	7	4	12	0	4	14	7	7	0	13	0	12	2	5	7	13	3	13
12	0	3	5	4	6	2	13	11	12	10	13	13	0	4	8	1	4	11	3	7	1
13	0	5	13	2	3	0	3	4	10	4	4	0	4	0	9	0	4	4	1	2	5
14	0	2	1	1	7	11	0	2	0	1	13	12	8	9	0	7	8	11	6	5	1
15	0	11	5	3	7	4	9	10	14	0	4	2	1	0	7	0	14	13	0	12	0
16	0	2	0	11	4	8	3	8	13	12	9	5	4	4	8	14	0	4	8	10	6
17	0	6	2	9	7	2	11	12	4	0	11	7	11	4	11	13	4	0	14	2	6
18	0	5	2	4	1	14	9	4	7	9	12	13	3	1	6	0	8	14	0	6	6
19	0	5	12	9	3	14	0	1	1	12	1	3	7	2	5	12	10	2	6	0	2
20	0	12	1	5	7	14	14	2	1	1	11	13	1	5	1	0	6	6	6	2	0

## Sheet: Objective
objective
45350
