# Supplementary material for: Solving an airport ground service task assignment problem with an exact algorithm
Source: PLoS One. 2022 Dec 22;17(12):e0279131. doi: 10.1371/journal.pone.0279131 (PMC9778590; doi:10.1371/journal.pone.0279131)
Supplement: S1 Data — (ZIP) [file pone.0279131.s001.zip › data-2022.10/instances/130_39.xls]

## Sheet: task
taskNO	TT	TS	TE	TP	TQ	Tpro
0	0	0	0	0	0	0
1	16	245	380	3	1586	0
2	3	485	530	1	1282	3
3	14	450	495	3	1355	3
4	16	340	550	3	1317	0
5	3	795	825	1	1282	3
6	15	330	510	3	1585	0
7	3	585	615	1	1282	3
8	2	740	770	4	1286	0
9	14	480	525	3	1355	3
10	13	505	550	3	1282	3
11	1	750	870	5	1355	0
12	16	340	490	3	1317	0
13	1	630	750	5	1355	0
14	2	305	335	4	1286	0
15	1	510	630	5	1355	0
16	16	330	465	3	1586	0
17	3	510	570	1	1282	3
18	10	445	465	1	1282	3
19	2	425	455	4	1286	0
20	1	270	390	5	1355	0
21	1	870	990	5	1355	0
22	16	340	550	3	1317	0
23	20	525	555	4	1311	0
24	1	270	390	5	1355	0
25	3	580	640	1	1282	3
26	2	375	385	4	1286	0
27	2	305	335	4	1286	0
28	20	1055	1080	4	1311	0
29	6	420	510	1	1745	3
30	19	390	750	5	1264	0
31	13	505	565	3	1200	3
32	15	400	490	3	1292	0
33	3	565	625	1	1282	3
34	2	485	500	4	1286	0
35	1	750	870	5	1355	0
36	2	585	615	4	1286	0
37	2	350	380	4	1286	0
38	2	380	395	4	1286	0
39	15	360	480	3	1585	0
40	2	990	995	4	1286	0
41	2	1055	1085	4	1286	0
42	1	990	1110	5	1355	0
43	10	500	565	1	1282	3
44	16	235	370	3	1586	0
45	20	555	585	4	1311	0
46	1	990	1110	5	1355	0
47	2	540	570	4	1286	0
48	20	420	450	4	1311	0
49	12	565	625	3	1585	3
50	2	680	710	4	1286	0
51	12	1120	1165	3	1286	3
52	2	335	365	4	1286	0
53	16	245	380	3	1586	0
54	15	330	510	3	1585	0
55	20	555	585	4	1311	0
56	3	425	470	1	1282	3
57	3	375	420	1	1282	3
58	14	995	1040	3	1355	3
59	13	630	690	3	1200	3
60	16	300	435	3	1586	0
61	13	610	670	3	1586	3
62	14	490	535	3	1355	3
63	16	400	535	3	1586	0
64	2	1025	1055	4	1286	0
65	16	510	660	3	1200	0
66	2	945	975	4	1286	0
67	12	525	600	3	1585	3
68	11	485	505	1	1282	3
69	13	835	895	3	1305	3
70	16	655	895	3	1305	0
71	1	990	1110	5	1355	0
72	12	585	615	3	1311	3
73	2	325	355	4	1286	0
74	20	960	990	4	1311	0
75	17	275	365	3	1358	0
76	20	1050	1080	4	1311	0
77	15	1010	1100	3	1292	0
78	1	270	390	5	1355	0
79	20	435	465	4	1311	0
80	20	495	525	4	1311	0
81	15	400	580	3	1585	0
82	1	630	750	5	1355	0
83	2	440	465	4	1286	0
84	15	1010	1100	3	1292	0
85	16	300	435	3	1586	0
86	3	575	605	1	1282	3
87	3	370	415	1	1282	3
88	14	885	930	3	1355	3
89	20	1020	1050	4	1311	0
90	2	740	745	4	1286	0
91	3	510	540	1	1745	3
92	14	620	665	3	1355	3
93	16	385	505	3	1200	0
94	1	390	510	5	1355	0
95	20	495	525	4	1311	0
96	11	1010	1030	1	1282	3
97	14	390	435	3	1355	3
98	20	995	1025	4	1311	0
99	4	550	610	1	1282	3
100	3	990	1035	1	1282	3
101	14	1120	1165	3	1355	3
102	2	295	325	4	1286	0
103	2	975	1005	4	1286	0
104	15	360	540	3	1585	0
105	3	1100	1130	1	1282	3
106	20	990	1020	4	1311	0
107	2	355	385	4	1286	0
108	1	870	990	5	1355	0
109	20	585	615	4	1311	0
110	14	1050	1095	3	1355	3
111	3	1120	1165	1	1282	3
112	13	355	415	3	1586	3
113	16	240	375	3	1586	0
114	2	540	570	4	1286	0
115	14	1040	1080	3	1358	3
116	2	780	810	4	1286	0
117	20	1140	1150	4	1311	0
118	16	340	505	3	1317	0
119	11	500	520	1	1282	3
120	3	540	600	1	1282	3
121	6	1020	1110	1	1745	3
122	14	555	600	3	1355	3
123	2	1115	1145	4	1286	0
124	3	840	885	1	1282	3
125	1	510	630	5	1355	0
126	3	755	800	1	1282	3
127	4	610	670	1	1282	3
128	20	1110	1115	4	1311	0
129	15	360	480	3	1585	0
130	20	450	480	4	1311	0

## Sheet: shift
			Spro1	Spro2	Spro3	Spro4	Spro5	Spro6	Spro7	Spro8	SPro9	SQ1	SQ2	SQ3	SQ4	SQ5	SQ6	SQ7	SQ8	SQ9
shiftNO	SS	SE	1	2	3	4	5	6	7	8	9	1	2	3	4	5	6	7	8	9
0	270	510	3	3	3	3	1	0	0	0	0	1282	1355	1585	1586	1605	0	0	0	0
1	330	570	3	3	3	1	1	0	0	0	0	1282	1585	1586	1605	1745	0	0	0	0
2	240	750	3	3	3	3	1	1	0	0	0	1282	1355	1585	1586	1605	1745	0	0	0
3	630	1140	3	3	3	3	1	3	0	0	0	1282	1355	1358	1585	1605	1745	0	0	0
4	750	1260	3	3	3	1	0	0	0	0	0	1282	1355	1585	1605	0	0	0	0	0
5	630	1140	3	3	3	3	0	0	0	0	0	1282	1355	1585	1605	0	0	0	0	0
6	180	690	3	3	3	3	1	3	0	0	0	1200	1282	1585	1586	1605	1745	0	0	0
7	270	510	3	3	3	3	3	0	0	0	0	1282	1585	1586	1587	1605	0	0	0	0
8	960	1470	3	3	3	3	1	3	0	0	0	1282	1311	1585	1586	1605	1745	0	0	0
9	180	690	3	3	3	3	1	0	0	0	0	1275	1282	1585	1586	1605	0	0	0	0
10	240	480	3	3	3	0	0	0	0	0	0	1282	1585	1605	0	0	0	0	0	0
11	360	600	3	3	3	3	3	3	0	0	0	1282	1311	1585	1586	1605	1745	0	0	0
12	390	630	3	3	1	0	0	0	0	0	0	1282	1585	1605	0	0	0	0	0	0
13	270	510	3	3	3	0	0	0	0	0	0	1282	1586	1605	0	0	0	0	0	0
14	660	1170	3	3	3	3	3	3	1	0	0	1282	1286	1292	1358	1585	1586	1605	0	0
15	360	870	3	3	3	3	3	3	1	0	0	1282	1286	1292	1358	1585	1586	1605	0	0
16	180	690	3	3	3	3	3	3	3	3	0	1282	1286	1292	1358	1585	1586	1605	1745	0
17	180	690	3	3	3	3	3	3	3	0	0	1182	1282	1317	1585	1586	1605	1745	0	0
18	240	750	3	3	3	3	1	3	0	0	0	1275	1282	1585	1586	1605	1745	0	0	0
19	840	1350	3	3	3	3	3	3	3	3	0	1282	1286	1292	1358	1585	1586	1605	1745	0
20	270	510	3	3	3	3	1	0	0	0	0	1282	1355	1585	1586	1605	0	0	0	0
21	360	870	3	3	3	3	3	3	3	0	0	1282	1286	1343	1585	1586	1605	1745	0	0
22	900	1140	3	3	3	3	1	0	0	0	0	1282	1585	1586	1587	1605	0	0	0	0
23	270	510	3	3	3	3	0	0	0	0	0	1282	1355	1585	1605	0	0	0	0	0
24	360	600	3	3	1	0	0	0	0	0	0	1282	1586	1605	0	0	0	0	0	0
25	270	510	3	3	3	3	1	0	0	0	0	1282	1355	1585	1586	1605	0	0	0	0
26	300	810	3	3	3	3	3	0	0	0	0	1282	1355	1585	1605	1745	0	0	0	0
27	420	900	3	3	3	3	3	3	3	3	0	1282	1305	1343	1585	1586	1587	1605	1745	0
28	180	690	3	3	3	1	0	0	0	0	0	1282	1585	1586	1605	0	0	0	0	0
29	1350	1860	3	3	3	3	3	1	3	0	0	1282	1343	1585	1586	1587	1605	1745	0	0
30	390	630	3	3	3	0	0	0	0	0	0	1282	1585	1605	0	0	0	0	0	0
31	300	540	3	3	3	1	0	0	0	0	0	1282	1585	1586	1605	0	0	0	0	0
32	180	690	3	3	3	3	3	3	1	3	0	1200	1282	1292	1358	1585	1586	1605	1745	0
33	330	570	3	3	1	0	0	0	0	0	0	1282	1586	1605	0	0	0	0	0	0
34	390	630	3	3	3	0	0	0	0	0	0	1282	1585	1605	0	0	0	0	0	0
35	390	900	3	3	3	3	3	3	3	3	0	1282	1305	1343	1585	1586	1587	1605	1745	0
36	1260	1770	3	3	3	3	3	3	1	3	0	1282	1286	1292	1467	1585	1586	1605	1745	0
37	330	570	3	3	1	0	0	0	0	0	0	1282	1585	1605	0	0	0	0	0	0
38	270	780	3	3	3	3	3	1	3	0	0	1200	1264	1282	1585	1586	1605	1745	0	0

## Sheet: TraveTime_by_type
	0	MPOC T2	MPOC T1	MPOC T2	MPS T2	BCI	MPOC T3	LP	LP	BCI	MPCB T1
0	100000	0	0	0	0	0	0	0	0	0	0
MPOC T2	0	100000	14	0	10	2	4	0	0	2	11
MPOC T1	0	14	100000	14	12	11	13	5	5	11	3
MPOC T2	0	0	14	100000	10	2	4	0	0	2	11
MPS T2	0	10	12	10	100000	5	2	12	12	5	9
BCI	0	2	11	2	5	100000	6	8	8	0	9
MPOC T3	0	4	13	4	2	6	100000	2	2	6	9
LP	0	0	5	0	12	8	2	100000	0	8	10
LP	0	0	5	0	12	8	2	0	100000	8	10
BCI	0	2	11	2	5	0	6	8	8	100000	9
MPCB T1	0	11	3	11	9	9	9	10	10	9	100000

## Sheet: Time_by_type
type1 type2	0	1	2	3	4	5	6	7	8	9	10	11	12	13	14	15	16	17	18	19	20
0	0	0	0	0	0	0	0	0	0	0	0	0	0	0	0	0	0	0	0	0	0
1	0	0	8	9	13	7	5	7	10	5	10	12	3	5	2	11	2	6	5	5	12
2	0	8	0	10	6	1	10	1	7	3	6	5	5	13	1	5	0	2	2	12	1
3	0	9	10	0	2	6	12	12	8	8	7	7	4	2	1	3	11	9	4	9	5
4	0	13	6	2	0	13	9	14	6	6	4	4	6	3	7	7	4	7	1	3	7
5	0	7	1	6	13	0	12	13	3	8	5	12	2	0	11	4	8	2	14	14	14
6	0	5	10	12	9	12	0	1	14	2	8	0	13	3	0	9	3	11	9	0	14
7	0	7	1	13	14	13	1	0	5	2	11	4	11	4	2	10	8	12	4	1	2
8	0	10	7	8	6	3	14	5	0	10	6	14	12	10	0	14	13	4	7	1	1
9	0	5	3	8	6	8	2	2	10	0	13	7	10	4	1	0	12	0	9	12	1
10	0	10	6	7	4	5	8	11	6	13	0	7	13	4	13	4	9	11	12	1	11
11	0	12	5	7	4	12	0	4	14	7	7	0	13	0	12	2	5	7	13	3	13
12	0	3	5	4	6	2	13	11	12	10	13	13	0	4	8	1	4	11	3	7	1
13	0	5	13	2	3	0	3	4	10	4	4	0	4	0	9	0	4	4	1	2	5
14	0	2	1	1	7	11	0	2	0	1	13	12	8	9	0	7	8	11	6	5	1
15	0	11	5	3	7	4	9	10	14	0	4	2	1	0	7	0	14	13	0	12	0
16	0	2	0	11	4	8	3	8	13	12	9	5	4	4	8	14	0	4	8	10	6
17	0	6	2	9	7	2	11	12	4	0	11	7	11	4	11	13	4	0	14	2	6
18	0	5	2	4	1	14	9	4	7	9	12	13	3	1	6	0	8	14	0	6	6
19	0	5	12	9	3	14	0	1	1	12	1	3	7	2	5	12	10	2	6	0	2
20	0	12	1	5	7	14	14	2	1	1	11	13	1	5	1	0	6	6	6	2	0

## Sheet: Objective
objective
52640
