# Supplementary material for: Solving an airport ground service task assignment problem with an exact algorithm
Source: PLoS One. 2022 Dec 22;17(12):e0279131. doi: 10.1371/journal.pone.0279131 (PMC9778590; doi:10.1371/journal.pone.0279131)
Supplement: S1 Data — (ZIP) [file pone.0279131.s001.zip › data-2022.10/instances/140_42.xls]

## Sheet: task
taskNO	TT	TS	TE	TP	TQ	Tpro
0	0	0	0	0	0	0
1	14	760	805	3	1355	3
2	15	400	580	3	1585	0
3	20	990	1020	4	1311	0
4	20	465	495	4	1311	0
5	16	385	505	3	1200	0
6	2	485	500	4	1286	0
7	3	510	570	1	1282	3
8	20	930	960	4	1311	0
9	16	340	490	3	1317	0
10	3	375	420	1	1282	3
11	12	485	530	3	1286	3
12	2	710	740	4	1286	0
13	14	885	930	3	1355	3
14	20	1055	1080	4	1311	0
15	13	630	690	3	1200	3
16	16	685	895	3	1305	0
17	3	755	800	1	1282	3
18	2	380	395	4	1286	0
19	12	585	615	3	1311	3
20	2	375	385	4	1286	0
21	20	585	615	4	1311	0
22	1	390	510	5	1355	0
23	20	525	555	4	1311	0
24	4	355	415	1	1282	3
25	4	1285	1315	1	1745	3
26	16	385	550	3	1275	0
27	1	1110	1140	5	1355	0
28	2	630	660	4	1286	0
29	14	370	415	3	1355	3
30	20	465	495	4	1311	0
31	3	580	640	1	1282	3
32	12	785	825	3	1292	3
33	13	630	690	3	1200	3
34	2	990	995	4	1286	0
35	2	570	600	4	1286	0
36	12	480	540	3	1585	3
37	20	525	555	4	1311	0
38	15	1010	1100	3	1292	0
39	2	365	395	4	1286	0
40	20	555	585	4	1311	0
41	16	385	505	3	1200	0
42	3	1145	1190	1	1282	3
43	2	810	840	4	1286	0
44	3	1120	1150	1	1282	3
45	11	725	745	1	1282	3
46	13	520	580	3	1586	3
47	14	795	835	3	1358	3
48	2	1025	1055	4	1286	0
49	12	1090	1130	3	1292	3
50	1	510	630	5	1355	0
51	3	540	600	1	1282	3
52	1	870	990	5	1355	0
53	16	370	565	3	1586	0
54	2	975	1005	4	1286	0
55	1	990	1110	5	1355	0
56	1	870	990	5	1355	0
57	4	565	625	1	1282	3
58	3	795	825	1	1282	3
59	13	835	895	3	1305	3
60	2	840	855	4	1286	0
61	16	240	375	3	1586	0
62	16	510	630	3	1200	0
63	1	270	390	5	1355	0
64	1	390	510	5	1355	0
65	7	1195	1275	1	1745	3
66	15	360	540	3	1585	0
67	2	305	335	4	1286	0
68	20	465	495	4	1311	0
69	10	790	865	1	1282	3
70	2	475	500	4	1286	0
71	19	250	670	5	1278	0
72	1	270	390	5	1355	0
73	10	1285	1305	1	1282	3
74	1	750	870	5	1355	0
75	15	400	580	3	1585	0
76	12	990	1035	3	1286	3
77	13	835	895	3	1305	3
78	2	455	485	4	1286	0
79	2	905	935	4	1286	0
80	11	995	1015	1	1282	3
81	11	500	520	1	1282	3
82	12	565	640	3	1585	3
83	20	435	465	4	1311	0
84	19	265	565	5	1182	0
85	3	540	600	1	1282	3
86	2	385	415	4	1286	0
87	13	355	415	3	1586	3
88	12	1065	1110	3	1286	3
89	20	1050	1080	4	1311	0
90	16	385	505	3	1200	0
91	2	440	465	4	1286	0
92	17	715	805	3	1358	0
93	11	1010	1030	1	1282	3
94	3	585	615	1	1282	3
95	1	630	750	5	1355	0
96	12	585	615	3	1311	3
97	4	550	610	1	1282	3
98	2	410	440	4	1286	0
99	4	365	425	1	1282	3
100	20	435	465	4	1311	0
101	15	360	540	3	1585	0
102	16	370	565	3	1586	0
103	1	270	390	5	1355	0
104	14	480	525	3	1355	3
105	14	1050	1095	3	1355	3
106	15	705	795	3	1292	0
107	3	615	660	1	1282	3
108	1	870	990	5	1355	0
109	20	495	525	4	1311	0
110	1	990	1110	5	1355	0
111	2	335	365	4	1286	0
112	2	1115	1145	4	1286	0
113	3	1065	1110	1	1282	3
114	14	555	600	3	1355	3
115	15	240	360	3	1585	0
116	20	465	495	4	1311	0
117	16	385	535	3	1200	0
118	2	995	1025	4	1286	0
119	16	245	380	3	1586	0
120	1	390	510	5	1355	0
121	14	805	835	3	1358	3
122	15	400	580	3	1585	0
123	17	515	605	3	1358	0
124	4	985	1025	1	1745	3
125	2	425	455	4	1286	0
126	2	680	710	4	1286	0
127	16	340	490	3	1317	0
128	16	510	630	3	1200	0
129	20	555	585	4	1311	0
130	2	540	570	4	1286	0
131	3	755	800	1	1282	3
132	15	400	580	3	1585	0
133	16	510	630	3	1200	0
134	11	1115	1135	1	1282	3
135	13	450	510	3	1586	3
136	12	525	600	3	1585	3
137	1	270	390	5	1355	0
138	16	300	435	3	1586	0
139	12	495	570	3	1585	3
140	18	455	520	3	1200	3

## Sheet: shift
			Spro1	Spro2	Spro3	Spro4	Spro5	Spro6	Spro7	Spro8	SPro9	SQ1	SQ2	SQ3	SQ4	SQ5	SQ6	SQ7	SQ8	SQ9
shiftNO	SS	SE	1	2	3	4	5	6	7	8	9	1	2	3	4	5	6	7	8	9
0	360	600	3	3	3	0	0	0	0	0	0	1282	1585	1605	0	0	0	0	0	0
1	330	570	3	3	1	0	0	0	0	0	0	1282	1586	1605	0	0	0	0	0	0
2	300	600	3	3	3	3	3	3	3	0	0	1282	1286	1292	1358	1585	1586	1605	0	0
3	990	1500	3	3	3	3	3	3	0	0	0	1282	1311	1585	1586	1605	1745	0	0	0
4	180	690	3	3	3	3	3	3	3	0	0	1200	1282	1292	1358	1585	1586	1605	0	0
5	1110	1620	3	3	3	3	1	3	0	0	0	1282	1317	1585	1586	1605	1745	0	0	0
6	180	690	3	3	3	3	3	3	3	3	0	1282	1286	1292	1358	1585	1586	1605	1745	0
7	330	840	3	3	3	3	3	3	3	3	3	1282	1286	1292	1311	1358	1585	1586	1605	1745
8	1260	1500	3	3	3	1	0	0	0	0	0	1282	1585	1586	1605	0	0	0	0	0
9	480	990	3	3	3	1	0	0	0	0	0	1282	1355	1585	1605	0	0	0	0	0
10	840	1350	3	3	3	3	3	3	3	3	0	1282	1286	1292	1358	1585	1586	1605	1745	0
11	390	900	3	3	3	3	3	3	3	3	0	1282	1305	1343	1585	1586	1587	1605	1745	0
12	660	1290	3	3	3	3	3	1	3	0	0	1282	1286	1311	1585	1586	1605	1745	0	0
13	390	630	3	3	3	0	0	0	0	0	0	1282	1586	1605	0	0	0	0	0	0
14	690	1200	3	3	3	3	3	3	3	0	0	1282	1305	1343	1585	1586	1605	1745	0	0
15	300	540	3	3	3	0	0	0	0	0	0	1282	1586	1605	0	0	0	0	0	0
16	1260	1770	3	3	3	3	3	3	1	3	0	1282	1286	1292	1467	1585	1586	1605	1745	0
17	180	420	3	3	3	0	0	0	0	0	0	1282	1586	1605	0	0	0	0	0	0
18	180	690	3	3	3	1	3	0	0	0	0	1282	1585	1586	1605	1745	0	0	0	0
19	510	1020	3	3	3	3	1	3	0	0	0	1282	1286	1585	1586	1605	1745	0	0	0
20	240	750	3	3	3	3	3	1	0	0	0	1275	1278	1282	1585	1586	1605	0	0	0
21	270	570	3	3	3	3	3	1	0	0	0	1282	1286	1292	1358	1585	1605	0	0	0
22	180	420	3	3	3	0	0	0	0	0	0	1282	1586	1605	0	0	0	0	0	0
23	180	690	3	3	3	3	3	0	0	0	0	1275	1282	1585	1586	1605	0	0	0	0
24	360	600	3	3	3	3	0	0	0	0	0	1282	1585	1586	1605	0	0	0	0	0
25	360	600	3	3	3	3	3	3	0	0	0	1282	1311	1585	1586	1605	1745	0	0	0
26	360	600	3	3	3	1	0	0	0	0	0	1282	1585	1586	1605	0	0	0	0	0
27	270	510	3	3	3	3	1	0	0	0	0	1282	1355	1585	1586	1605	0	0	0	0
28	330	840	3	3	3	3	0	0	0	0	0	1282	1317	1605	1745	0	0	0	0	0
29	480	990	3	3	3	3	3	1	3	0	0	1282	1305	1343	1585	1586	1605	1745	0	0
30	510	750	3	3	3	3	1	0	0	0	0	1282	1311	1585	1586	1605	0	0	0	0
31	600	1110	3	3	3	3	3	3	1	3	0	1282	1305	1343	1585	1586	1587	1605	1745	0
32	300	540	3	3	3	1	0	0	0	0	0	1282	1585	1586	1605	0	0	0	0	0
33	360	870	3	3	3	3	3	3	3	3	3	1282	1286	1292	1358	1467	1585	1586	1605	1745
34	1230	1740	3	3	3	3	3	1	3	0	0	1282	1286	1292	1358	1585	1605	1745	0	0
35	300	540	3	3	1	0	0	0	0	0	0	1282	1586	1605	0	0	0	0	0	0
36	180	690	3	3	3	3	3	3	3	0	0	1182	1282	1317	1585	1586	1605	1745	0	0
37	420	660	3	3	3	0	0	0	0	0	0	1282	1585	1605	0	0	0	0	0	0
38	690	1200	3	3	3	3	3	3	3	0	0	1282	1286	1292	1358	1585	1586	1605	0	0
39	360	840	1	1	1	1	0	0	0	0	0	1282	1311	1585	1586	0	0	0	0	0
40	360	600	3	3	3	1	0	0	0	0	0	1282	1585	1586	1605	0	0	0	0	0
41	390	630	3	3	3	0	0	0	0	0	0	1282	1585	1605	0	0	0	0	0	0

## Sheet: TraveTime_by_type
	0	MPOC T2	MPOC T1	MPOC T2	MPS T2	BCI	MPOC T3	LP	LP	BCI	MPCB T1
0	100000	0	0	0	0	0	0	0	0	0	0
MPOC T2	0	100000	14	0	10	2	4	0	0	2	11
MPOC T1	0	14	100000	14	12	11	13	5	5	11	3
MPOC T2	0	0	14	100000	10	2	4	0	0	2	11
MPS T2	0	10	12	10	100000	5	2	12	12	5	9
BCI	0	2	11	2	5	100000	6	8	8	0	9
MPOC T3	0	4	13	4	2	6	100000	2	2	6	9
LP	0	0	5	0	12	8	2	100000	0	8	10
LP	0	0	5	0	12	8	2	0	100000	8	10
BCI	0	2	11	2	5	0	6	8	8	100000	9
MPCB T1	0	11	3	11	9	9	9	10	10	9	100000

## Sheet: Time_by_type
type1 type2	0	1	2	3	4	5	6	7	8	9	10	11	12	13	14	15	16	17	18	19	20
0	0	0	0	0	0	0	0	0	0	0	0	0	0	0	0	0	0	0	0	0	0
1	0	0	8	9	13	7	5	7	10	5	10	12	3	5	2	11	2	6	5	5	12
2	0	8	0	10	6	1	10	1	7	3	6	5	5	13	1	5	0	2	2	12	1
3	0	9	10	0	2	6	12	12	8	8	7	7	4	2	1	3	11	9	4	9	5
4	0	13	6	2	0	13	9	14	6	6	4	4	6	3	7	7	4	7	1	3	7
5	0	7	1	6	13	0	12	13	3	8	5	12	2	0	11	4	8	2	14	14	14
6	0	5	10	12	9	12	0	1	14	2	8	0	13	3	0	9	3	11	9	0	14
7	0	7	1	13	14	13	1	0	5	2	11	4	11	4	2	10	8	12	4	1	2
8	0	10	7	8	6	3	14	5	0	10	6	14	12	10	0	14	13	4	7	1	1
9	0	5	3	8	6	8	2	2	10	0	13	7	10	4	1	0	12	0	9	12	1
10	0	10	6	7	4	5	8	11	6	13	0	7	13	4	13	4	9	11	12	1	11
11	0	12	5	7	4	12	0	4	14	7	7	0	13	0	12	2	5	7	13	3	13
12	0	3	5	4	6	2	13	11	12	10	13	13	0	4	8	1	4	11	3	7	1
13	0	5	13	2	3	0	3	4	10	4	4	0	4	0	9	0	4	4	1	2	5
14	0	2	1	1	7	11	0	2	0	1	13	12	8	9	0	7	8	11	6	5	1
15	0	11	5	3	7	4	9	10	14	0	4	2	1	0	7	0	14	13	0	12	0
16	0	2	0	11	4	8	3	8	13	12	9	5	4	4	8	14	0	4	8	10	6
17	0	6	2	9	7	2	11	12	4	0	11	7	11	4	11	13	4	0	14	2	6
18	0	5	2	4	1	14	9	4	7	9	12	13	3	1	6	0	8	14	0	6	6
19	0	5	12	9	3	14	0	1	1	12	1	3	7	2	5	12	10	2	6	0	2
20	0	12	1	5	7	14	14	2	1	1	11	13	1	5	1	0	6	6	6	2	0

## Sheet: Objective
objective
48190
