# Supplementary material for: Solving an airport ground service task assignment problem with an exact algorithm
Source: PLoS One. 2022 Dec 22;17(12):e0279131. doi: 10.1371/journal.pone.0279131 (PMC9778590; doi:10.1371/journal.pone.0279131)
Supplement: S1 Data — (ZIP) [file pone.0279131.s001.zip › data-2022.10/instances/150_45.xls]

## Sheet: task
taskNO	TT	TS	TE	TP	TQ	Tpro
0	0	0	0	0	0	0
1	14	370	415	3	1355	3
2	4	450	510	1	1282	3
3	18	455	520	3	1200	3
4	3	540	600	1	1282	3
5	14	390	435	3	1355	3
6	16	445	580	3	1586	0
7	1	1110	1140	5	1355	0
8	2	780	810	4	1286	0
9	4	565	625	1	1282	3
10	13	360	420	3	1586	3
11	11	590	610	1	1282	3
12	12	1090	1130	3	1292	3
13	15	360	480	3	1585	0
14	20	1020	1050	4	1311	0
15	15	360	480	3	1585	0
16	3	1120	1165	1	1282	3
17	12	360	420	3	1585	3
18	20	435	465	4	1311	0
19	20	495	525	4	1311	0
20	16	400	580	3	1275	0
21	1	870	990	5	1355	0
22	16	370	565	3	1586	0
23	12	480	540	3	1585	3
24	16	400	535	3	1586	0
25	3	730	775	1	1282	3
26	20	555	570	4	1311	0
27	13	835	895	3	1305	3
28	7	1195	1275	1	1745	3
29	1	750	870	5	1355	0
30	12	585	615	3	1311	3
31	14	1050	1095	3	1355	3
32	11	440	460	1	1282	3
33	12	585	615	3	1311	3
34	1	990	1110	5	1355	0
35	20	525	555	4	1311	0
36	16	385	505	3	1200	0
37	20	1025	1055	4	1311	0
38	20	525	555	4	1311	0
39	14	370	415	3	1355	3
40	19	250	670	5	1278	0
41	15	360	540	3	1585	0
42	1	270	390	5	1355	0
43	20	930	960	4	1311	0
44	14	605	635	3	1358	3
45	2	445	475	4	1286	0
46	1	390	510	5	1355	0
47	1	390	510	5	1355	0
48	20	555	585	4	1311	0
49	2	750	780	4	1286	0
50	2	740	745	4	1286	0
51	16	370	565	3	1586	0
52	14	365	395	3	1358	3
53	7	905	985	1	1745	3
54	16	330	465	3	1586	0
55	16	340	550	3	1317	0
56	15	400	580	3	1585	0
57	12	525	600	3	1585	3
58	3	840	885	1	1282	3
59	18	455	530	3	1317	3
60	14	490	535	3	1355	3
61	1	270	390	5	1355	0
62	20	1080	1110	4	1311	0
63	16	655	895	3	1305	0
64	15	240	360	3	1585	0
65	2	380	395	4	1286	0
66	2	365	395	4	1286	0
67	16	715	835	3	1305	0
68	14	450	495	3	1355	3
69	4	420	480	1	1282	3
70	7	355	435	1	1745	3
71	20	990	1020	4	1311	0
72	3	425	470	1	1282	3
73	4	550	610	1	1282	3
74	12	495	570	3	1585	3
75	1	750	870	5	1355	0
76	4	445	475	1	1745	3
77	16	510	630	3	1200	0
78	14	1120	1165	3	1355	3
79	13	835	895	3	1305	3
80	15	360	480	3	1585	0
81	14	555	600	3	1355	3
82	2	410	440	4	1286	0
83	20	540	570	4	1311	0
84	1	870	990	5	1355	0
85	16	685	895	3	1305	0
86	2	570	600	4	1286	0
87	10	445	465	1	1282	3
88	13	630	690	3	1200	3
89	20	1055	1080	4	1311	0
90	20	995	1025	4	1311	0
91	2	1070	1080	4	1286	0
92	13	420	480	3	1586	3
93	2	295	325	4	1286	0
94	12	370	415	3	1286	3
95	1	1110	1140	5	1355	0
96	16	370	565	3	1586	0
97	20	570	600	4	1311	0
98	2	990	995	4	1286	0
99	12	1085	1115	3	1311	3
100	12	575	605	3	1311	3
101	15	400	490	3	1292	0
102	3	1065	1110	1	1282	3
103	10	500	565	1	1282	3
104	13	520	580	3	1586	3
105	20	960	990	4	1311	0
106	2	375	385	4	1286	0
107	15	330	510	3	1585	0
108	16	235	370	3	1586	0
109	1	630	750	5	1355	0
110	2	410	440	4	1286	0
111	4	610	670	1	1282	3
112	16	510	660	3	1200	0
113	3	1100	1130	1	1282	3
114	15	360	540	3	1585	0
115	15	1010	1100	3	1292	0
116	14	490	535	3	1355	3
117	16	235	370	3	1586	0
118	1	990	1110	5	1355	0
119	2	570	600	4	1286	0
120	15	705	795	3	1292	0
121	11	1060	1080	1	1282	3
122	13	365	425	3	1586	3
123	20	1110	1140	4	1311	0
124	2	630	660	4	1286	0
125	20	495	525	4	1311	0
126	12	840	885	3	1286	3
127	16	340	490	3	1317	0
128	2	1075	1105	4	1286	0
129	2	915	945	4	1286	0
130	1	1110	1140	5	1355	0
131	2	365	395	4	1286	0
132	2	720	750	4	1286	0
133	2	425	455	4	1286	0
134	16	490	625	3	1586	0
135	12	980	1025	3	1286	3
136	20	555	585	4	1311	0
137	13	550	610	3	1275	3
138	16	445	580	3	1586	0
139	3	1145	1190	1	1282	3
140	12	730	775	3	1286	3
141	1	990	1110	5	1355	0
142	14	1120	1165	3	1355	3
143	20	600	615	4	1311	0
144	20	525	555	4	1311	0
145	2	690	720	4	1286	0
146	13	505	565	3	1200	3
147	13	450	510	3	1586	3
148	20	990	1020	4	1311	0
149	16	1365	1560	3	1586	0
150	11	995	1015	1	1282	3

## Sheet: shift
			Spro1	Spro2	Spro3	Spro4	Spro5	Spro6	Spro7	Spro8	SPro9	SQ1	SQ2	SQ3	SQ4	SQ5	SQ6	SQ7	SQ8	SQ9
shiftNO	SS	SE	1	2	3	4	5	6	7	8	9	1	2	3	4	5	6	7	8	9
0	270	510	3	3	3	0	0	0	0	0	0	1282	1586	1605	0	0	0	0	0	0
1	330	630	3	3	3	3	3	0	0	0	0	1275	1282	1585	1586	1605	0	0	0	0
2	270	510	3	3	3	3	0	0	0	0	0	1282	1355	1585	1605	0	0	0	0	0
3	240	750	3	3	3	3	3	1	0	0	0	1275	1278	1282	1585	1586	1605	0	0	0
4	390	900	3	3	3	3	3	3	3	3	0	1282	1305	1343	1585	1586	1587	1605	1745	0
5	360	840	1	1	1	1	0	0	0	0	0	1282	1311	1585	1586	0	0	0	0	0
6	840	1350	3	3	3	3	3	3	3	3	0	1282	1286	1292	1358	1585	1586	1605	1745	0
7	390	630	3	3	1	0	0	0	0	0	0	1282	1585	1605	0	0	0	0	0	0
8	1050	1560	3	3	3	3	1	3	0	0	0	1282	1343	1585	1586	1605	1745	0	0	0
9	450	960	3	3	3	3	1	3	0	0	0	1282	1311	1585	1586	1605	1745	0	0	0
10	960	1470	3	3	3	3	3	3	1	3	0	1282	1286	1292	1358	1585	1586	1605	1745	0
11	390	630	3	3	3	1	0	0	0	0	0	1282	1585	1586	1605	0	0	0	0	0
12	360	660	3	3	3	1	3	0	0	0	0	1282	1355	1585	1605	1745	0	0	0	0
13	390	900	3	3	3	3	0	0	0	0	0	1282	1355	1585	1605	0	0	0	0	0
14	240	750	3	3	3	3	3	3	0	0	0	1275	1278	1282	1585	1586	1605	0	0	0
15	750	1260	3	3	3	1	0	0	0	0	0	1282	1355	1585	1605	0	0	0	0	0
16	300	540	3	3	1	0	0	0	0	0	0	1282	1586	1605	0	0	0	0	0	0
17	480	990	3	3	3	3	1	3	0	0	0	1282	1355	1585	1586	1605	1745	0	0	0
18	300	540	3	3	3	1	0	0	0	0	0	1282	1585	1586	1605	0	0	0	0	0
19	1200	1710	3	3	3	3	3	3	3	0	0	1282	1343	1585	1586	1587	1605	1745	0	0
20	180	690	3	3	3	3	1	0	0	0	0	1275	1282	1585	1586	1605	0	0	0	0
21	1350	1860	3	3	3	3	3	1	3	0	0	1282	1343	1585	1586	1587	1605	1745	0	0
22	600	1110	3	3	3	3	3	3	3	0	0	1282	1286	1292	1358	1585	1586	1605	0	0
23	1410	1650	3	3	3	3	3	0	0	0	0	1282	1585	1586	1605	1745	0	0	0	0
24	180	690	3	3	3	3	3	0	0	0	0	1275	1282	1585	1586	1605	0	0	0	0
25	240	750	3	3	3	3	1	3	0	0	0	1275	1282	1585	1586	1605	1745	0	0	0
26	990	1500	3	3	3	3	3	3	0	0	0	1282	1311	1585	1586	1605	1745	0	0	0
27	180	690	3	3	3	3	3	1	3	0	0	1182	1282	1317	1585	1586	1605	1745	0	0
28	270	510	3	3	3	3	1	0	0	0	0	1282	1355	1585	1586	1605	0	0	0	0
29	900	1410	3	3	3	3	3	3	1	0	0	1282	1286	1292	1358	1585	1586	1605	0	0
30	390	900	3	3	3	3	3	3	0	0	0	1282	1305	1343	1585	1586	1605	0	0	0
31	180	690	3	3	3	3	3	1	3	0	0	1275	1282	1317	1585	1586	1605	1745	0	0
32	240	750	3	3	3	3	3	3	0	0	0	1200	1282	1292	1585	1586	1605	0	0	0
33	300	540	3	3	3	0	0	0	0	0	0	1282	1586	1605	0	0	0	0	0	0
34	180	690	3	3	3	1	3	0	0	0	0	1282	1585	1586	1605	1745	0	0	0	0
35	330	840	3	3	3	3	3	3	0	0	0	1200	1282	1292	1585	1586	1605	0	0	0
36	570	1080	3	3	3	3	3	1	3	0	0	1282	1311	1465	1585	1586	1605	1745	0	0
37	180	690	3	3	3	3	3	3	3	0	0	1182	1282	1317	1585	1586	1605	1745	0	0
38	510	750	3	3	3	3	1	0	0	0	0	1282	1311	1585	1586	1605	0	0	0	0
39	300	540	3	3	1	0	0	0	0	0	0	1282	1586	1605	0	0	0	0	0	0
40	1080	1590	3	3	3	3	3	3	3	3	0	1282	1286	1292	1358	1585	1586	1605	1745	0
41	390	900	3	3	3	3	3	1	3	0	0	1182	1282	1317	1585	1586	1605	1745	0	0
42	690	1200	3	3	3	3	3	3	3	0	0	1282	1305	1343	1585	1586	1605	1745	0	0
43	900	1410	3	3	3	3	1	3	0	0	0	1282	1311	1585	1586	1605	1745	0	0	0
44	270	510	3	3	1	0	0	0	0	0	0	1282	1585	1605	0	0	0	0	0	0

## Sheet: TraveTime_by_type
	0	MPOC T2	MPOC T1	MPOC T2	MPS T2	BCI	MPOC T3	LP	LP	BCI	MPCB T1
0	100000	0	0	0	0	0	0	0	0	0	0
MPOC T2	0	100000	14	0	10	2	4	0	0	2	11
MPOC T1	0	14	100000	14	12	11	13	5	5	11	3
MPOC T2	0	0	14	100000	10	2	4	0	0	2	11
MPS T2	0	10	12	10	100000	5	2	12	12	5	9
BCI	0	2	11	2	5	100000	6	8	8	0	9
MPOC T3	0	4	13	4	2	6	100000	2	2	6	9
LP	0	0	5	0	12	8	2	100000	0	8	10
LP	0	0	5	0	12	8	2	0	100000	8	10
BCI	0	2	11	2	5	0	6	8	8	100000	9
MPCB T1	0	11	3	11	9	9	9	10	10	9	100000

## Sheet: Time_by_type
type1 type2	0	1	2	3	4	5	6	7	8	9	10	11	12	13	14	15	16	17	18	19	20
0	0	0	0	0	0	0	0	0	0	0	0	0	0	0	0	0	0	0	0	0	0
1	0	0	8	9	13	7	5	7	10	5	10	12	3	5	2	11	2	6	5	5	12
2	0	8	0	10	6	1	10	1	7	3	6	5	5	13	1	5	0	2	2	12	1
3	0	9	10	0	2	6	12	12	8	8	7	7	4	2	1	3	11	9	4	9	5
4	0	13	6	2	0	13	9	14	6	6	4	4	6	3	7	7	4	7	1	3	7
5	0	7	1	6	13	0	12	13	3	8	5	12	2	0	11	4	8	2	14	14	14
6	0	5	10	12	9	12	0	1	14	2	8	0	13	3	0	9	3	11	9	0	14
7	0	7	1	13	14	13	1	0	5	2	11	4	11	4	2	10	8	12	4	1	2
8	0	10	7	8	6	3	14	5	0	10	6	14	12	10	0	14	13	4	7	1	1
9	0	5	3	8	6	8	2	2	10	0	13	7	10	4	1	0	12	0	9	12	1
10	0	10	6	7	4	5	8	11	6	13	0	7	13	4	13	4	9	11	12	1	11
11	0	12	5	7	4	12	0	4	14	7	7	0	13	0	12	2	5	7	13	3	13
12	0	3	5	4	6	2	13	11	12	10	13	13	0	4	8	1	4	11	3	7	1
13	0	5	13	2	3	0	3	4	10	4	4	0	4	0	9	0	4	4	1	2	5
14	0	2	1	1	7	11	0	2	0	1	13	12	8	9	0	7	8	11	6	5	1
15	0	11	5	3	7	4	9	10	14	0	4	2	1	0	7	0	14	13	0	12	0
16	0	2	0	11	4	8	3	8	13	12	9	5	4	4	8	14	0	4	8	10	6
17	0	6	2	9	7	2	11	12	4	0	11	7	11	4	11	13	4	0	14	2	6
18	0	5	2	4	1	14	9	4	7	9	12	13	3	1	6	0	8	14	0	6	6
19	0	5	12	9	3	14	0	1	1	12	1	3	7	2	5	12	10	2	6	0	2
20	0	12	1	5	7	14	14	2	1	1	11	13	1	5	1	0	6	6	6	2	0

## Sheet: Objective
objective
59350
