# Supplementary material for: Solving an airport ground service task assignment problem with an exact algorithm
Source: PLoS One. 2022 Dec 22;17(12):e0279131. doi: 10.1371/journal.pone.0279131 (PMC9778590; doi:10.1371/journal.pone.0279131)
Supplement: S1 Data — (ZIP) [file pone.0279131.s001.zip › data-2022.10/instances/160_48.xls]

## Sheet: task
taskNO	TT	TS	TE	TP	TQ	Tpro
0	0	0	0	0	0	0
1	15	360	540	3	1585	0
2	14	885	930	3	1355	3
3	16	1365	1560	3	1586	0
4	16	685	895	3	1305	0
5	16	240	375	3	1586	0
6	12	980	1025	3	1286	3
7	15	1010	1100	3	1292	0
8	2	440	465	4	1286	0
9	13	565	625	3	1586	3
10	2	945	975	4	1286	0
11	14	995	1040	3	1355	3
12	20	960	990	4	1311	0
13	13	520	580	3	1586	3
14	6	1020	1110	1	1745	3
15	4	360	420	1	1282	3
16	14	370	415	3	1355	3
17	2	365	395	4	1286	0
18	10	500	565	1	1282	3
19	16	340	550	3	1317	0
20	13	630	690	3	1200	3
21	14	1005	1050	3	1355	3
22	12	480	520	3	1292	3
23	13	490	550	3	1317	3
24	16	1365	1560	3	1586	0
25	17	515	605	3	1358	0
26	20	525	555	4	1311	0
27	15	400	490	3	1292	0
28	15	360	480	3	1585	0
29	16	510	660	3	1200	0
30	1	510	630	5	1355	0
31	2	410	440	4	1286	0
32	1	270	390	5	1355	0
33	16	385	505	3	1200	0
34	12	525	600	3	1585	3
35	17	275	365	3	1358	0
36	16	240	375	3	1586	0
37	16	330	465	3	1586	0
38	13	630	690	3	1200	3
39	16	445	580	3	1586	0
40	2	680	710	4	1286	0
41	16	490	625	3	1586	0
42	2	1045	1075	4	1286	0
43	2	1025	1055	4	1286	0
44	1	990	1110	5	1355	0
45	15	360	540	3	1585	0
46	1	630	750	5	1355	0
47	13	420	480	3	1586	3
48	6	420	510	1	1745	3
49	3	490	520	1	1282	3
50	16	490	625	3	1586	0
51	18	455	530	3	1317	3
52	12	450	495	3	1286	3
53	19	250	670	5	1278	0
54	12	840	885	3	1286	3
55	2	485	500	4	1286	0
56	11	1115	1135	1	1282	3
57	15	360	540	3	1585	0
58	3	510	540	1	1745	3
59	20	525	555	4	1311	0
60	13	505	565	3	1200	3
61	2	905	935	4	1286	0
62	4	995	1025	1	1745	3
63	1	870	990	5	1355	0
64	15	705	795	3	1292	0
65	16	490	625	3	1586	0
66	7	355	435	1	1745	3
67	20	525	555	4	1311	0
68	14	390	435	3	1355	3
69	16	370	565	3	1586	0
70	14	555	600	3	1355	3
71	16	300	435	3	1586	0
72	2	335	365	4	1286	0
73	15	400	580	3	1585	0
74	12	375	420	3	1286	3
75	3	615	660	1	1282	3
76	2	710	740	4	1286	0
77	4	355	415	1	1282	3
78	4	520	580	1	1282	3
79	18	595	660	3	1200	3
80	1	630	750	5	1355	0
81	2	740	745	4	1286	0
82	1	270	390	5	1355	0
83	2	945	975	4	1286	0
84	2	660	690	4	1286	0
85	3	540	600	1	1282	3
86	4	1275	1315	1	1745	3
87	1	270	390	5	1355	0
88	19	390	750	5	1264	0
89	15	1010	1100	3	1292	0
90	15	360	540	3	1585	0
91	13	820	895	3	1305	3
92	14	450	495	3	1355	3
93	15	705	795	3	1292	0
94	12	425	470	3	1286	3
95	1	510	630	5	1355	0
96	12	615	660	3	1286	3
97	2	350	380	4	1286	0
98	20	1055	1080	4	1311	0
99	20	495	525	4	1311	0
100	2	935	965	4	1286	0
101	1	750	870	5	1355	0
102	1	510	630	5	1355	0
103	20	465	495	4	1311	0
104	1	750	870	5	1355	0
105	12	565	625	3	1585	3
106	4	550	610	1	1282	3
107	12	480	540	3	1585	3
108	16	370	565	3	1586	0
109	3	730	775	1	1282	3
110	16	400	580	3	1275	0
111	1	990	1110	5	1355	0
112	14	1050	1095	3	1355	3
113	2	840	855	4	1286	0
114	20	495	525	4	1311	0
115	15	330	510	3	1585	0
116	16	330	465	3	1586	0
117	13	835	895	3	1305	3
118	16	400	535	3	1586	0
119	20	495	525	4	1311	0
120	3	425	470	1	1282	3
121	16	300	435	3	1586	0
122	16	655	895	3	1305	0
123	15	400	490	3	1292	0
124	12	360	420	3	1585	3
125	15	360	480	3	1585	0
126	15	330	510	3	1585	0
127	16	655	895	3	1305	0
128	14	605	635	3	1358	3
129	3	585	615	1	1282	3
130	14	365	395	3	1358	3
131	4	435	475	1	1745	3
132	1	390	510	5	1355	0
133	1	390	510	5	1355	0
134	20	555	585	4	1311	0
135	16	1365	1560	3	1586	0
136	2	295	325	4	1286	0
137	20	1080	1110	4	1311	0
138	2	425	455	4	1286	0
139	20	1050	1080	4	1311	0
140	16	385	505	3	1200	0
141	1	1110	1140	5	1355	0
142	14	355	395	3	1358	3
143	4	550	610	1	1282	3
144	16	445	580	3	1586	0
145	20	930	960	4	1311	0
146	11	995	1015	1	1282	3
147	15	360	540	3	1585	0
148	4	420	480	1	1282	3
149	12	585	615	3	1311	3
150	17	960	1050	3	1358	0
151	13	360	420	3	1586	3
152	3	480	540	1	1282	3
153	1	750	870	5	1355	0
154	1	870	990	5	1355	0
155	7	905	985	1	1745	3
156	2	615	630	4	1286	0
157	20	1020	1050	4	1311	0
158	1	870	990	5	1355	0
159	4	985	1025	1	1745	3
160	2	1145	1160	4	1286	0

## Sheet: shift
			Spro1	Spro2	Spro3	Spro4	Spro5	Spro6	Spro7	Spro8	SPro9	SQ1	SQ2	SQ3	SQ4	SQ5	SQ6	SQ7	SQ8	SQ9
shiftNO	SS	SE	1	2	3	4	5	6	7	8	9	1	2	3	4	5	6	7	8	9
0	180	690	3	3	3	3	3	3	1	3	0	1200	1282	1292	1358	1585	1586	1605	1745	0
1	600	1110	3	3	3	3	3	3	1	0	0	1282	1286	1292	1358	1585	1586	1605	0	0
2	360	600	3	3	3	0	0	0	0	0	0	1282	1585	1605	0	0	0	0	0	0
3	390	630	3	3	3	0	0	0	0	0	0	1282	1585	1605	0	0	0	0	0	0
4	930	1170	3	3	3	1	0	0	0	0	0	1282	1355	1585	1605	0	0	0	0	0
5	180	690	3	3	3	3	1	3	0	0	0	1275	1282	1585	1586	1605	1745	0	0	0
6	330	840	3	3	3	3	0	0	0	0	0	1282	1317	1605	1745	0	0	0	0	0
7	360	840	1	1	1	1	0	0	0	0	0	1282	1311	1585	1586	0	0	0	0	0
8	270	510	3	3	3	3	0	0	0	0	0	1282	1355	1585	1605	0	0	0	0	0
9	420	660	3	3	3	0	0	0	0	0	0	1282	1585	1605	0	0	0	0	0	0
10	180	690	3	3	3	3	3	1	3	0	0	1200	1282	1292	1585	1586	1605	1745	0	0
11	270	510	3	3	3	0	0	0	0	0	0	1282	1586	1605	0	0	0	0	0	0
12	300	600	3	3	3	3	3	3	0	0	0	1282	1286	1292	1358	1585	1605	0	0	0
13	180	690	3	3	3	3	3	3	3	0	0	1182	1282	1317	1585	1586	1605	1745	0	0
14	960	1470	3	3	3	3	1	3	0	0	0	1282	1311	1585	1586	1605	1745	0	0	0
15	930	1170	3	3	3	1	0	0	0	0	0	1282	1355	1585	1605	0	0	0	0	0
16	180	690	3	3	3	3	1	3	0	0	0	1200	1282	1585	1586	1605	1745	0	0	0
17	270	510	3	3	3	3	3	0	0	0	0	1282	1355	1585	1586	1605	0	0	0	0
18	360	600	3	3	3	1	0	0	0	0	0	1282	1585	1586	1605	0	0	0	0	0
19	840	1350	3	3	3	1	0	0	0	0	0	1282	1355	1585	1605	0	0	0	0	0
20	360	600	3	3	3	3	1	0	0	0	0	1282	1311	1585	1586	1605	0	0	0	0
21	990	1500	3	3	3	3	3	3	0	0	0	1282	1311	1585	1586	1605	1745	0	0	0
22	180	420	3	3	3	0	0	0	0	0	0	1282	1586	1605	0	0	0	0	0	0
23	360	870	3	3	3	3	3	3	3	0	0	1282	1286	1343	1585	1586	1605	1745	0	0
24	390	750	3	3	3	3	3	3	0	0	0	1275	1278	1282	1585	1586	1605	0	0	0
25	570	1080	3	3	3	3	3	1	3	0	0	1282	1311	1465	1585	1586	1605	1745	0	0
26	330	840	3	3	3	3	1	0	0	0	0	1282	1317	1585	1586	1605	0	0	0	0
27	180	690	3	3	3	3	3	0	0	0	0	1275	1282	1585	1586	1605	0	0	0	0
28	360	600	3	3	1	0	0	0	0	0	0	1282	1586	1605	0	0	0	0	0	0
29	390	630	3	3	3	0	0	0	0	0	0	1282	1585	1605	0	0	0	0	0	0
30	750	1260	3	3	3	1	0	0	0	0	0	1282	1355	1585	1605	0	0	0	0	0
31	270	510	3	3	1	0	0	0	0	0	0	1282	1585	1605	0	0	0	0	0	0
32	660	1170	3	3	3	3	3	3	1	0	0	1282	1286	1292	1358	1585	1586	1605	0	0
33	630	1140	3	3	3	3	3	3	1	0	0	1282	1286	1292	1358	1585	1586	1605	0	0
34	180	690	3	3	3	3	3	3	3	0	0	1200	1282	1292	1358	1585	1586	1605	0	0
35	300	540	3	3	3	1	0	0	0	0	0	1282	1585	1586	1605	0	0	0	0	0
36	540	1050	3	3	3	3	3	3	3	0	0	1282	1305	1343	1585	1586	1605	1745	0	0
37	1080	1590	3	3	3	3	3	3	3	3	0	1282	1286	1292	1358	1585	1586	1605	1745	0
38	600	1110	3	3	3	3	3	3	1	3	0	1282	1305	1343	1585	1586	1587	1605	1745	0
39	390	900	3	3	3	3	3	3	3	1	0	1282	1305	1343	1585	1586	1587	1605	1745	0
40	390	630	3	3	1	0	0	0	0	0	0	1282	1585	1605	0	0	0	0	0	0
41	480	990	3	3	3	3	3	1	1	0	0	1282	1343	1355	1585	1586	1605	1745	0	0
42	240	750	3	3	3	3	1	1	0	0	0	1282	1355	1585	1586	1605	1745	0	0	0
43	330	840	3	3	3	3	3	3	3	3	3	1200	1282	1286	1292	1358	1585	1586	1605	1745
44	1410	1650	3	3	3	3	3	0	0	0	0	1282	1585	1586	1605	1745	0	0	0	0
45	180	690	3	3	3	3	3	1	3	0	0	1275	1282	1317	1585	1586	1605	1745	0	0
46	270	570	3	3	3	3	3	1	0	0	0	1282	1286	1292	1358	1585	1605	0	0	0
47	630	1140	3	3	3	3	0	0	0	0	0	1282	1355	1585	1605	0	0	0	0	0

## Sheet: TraveTime_by_type
	0	MPOC T2	MPOC T1	MPOC T2	MPS T2	BCI	MPOC T3	LP	LP	BCI	MPCB T1
0	100000	0	0	0	0	0	0	0	0	0	0
MPOC T2	0	100000	14	0	10	2	4	0	0	2	11
MPOC T1	0	14	100000	14	12	11	13	5	5	11	3
MPOC T2	0	0	14	100000	10	2	4	0	0	2	11
MPS T2	0	10	12	10	100000	5	2	12	12	5	9
BCI	0	2	11	2	5	100000	6	8	8	0	9
MPOC T3	0	4	13	4	2	6	100000	2	2	6	9
LP	0	0	5	0	12	8	2	100000	0	8	10
LP	0	0	5	0	12	8	2	0	100000	8	10
BCI	0	2	11	2	5	0	6	8	8	100000	9
MPCB T1	0	11	3	11	9	9	9	10	10	9	100000

## Sheet: Time_by_type
type1 type2	0	1	2	3	4	5	6	7	8	9	10	11	12	13	14	15	16	17	18	19	20
0	0	0	0	0	0	0	0	0	0	0	0	0	0	0	0	0	0	0	0	0	0
1	0	0	8	9	13	7	5	7	10	5	10	12	3	5	2	11	2	6	5	5	12
2	0	8	0	10	6	1	10	1	7	3	6	5	5	13	1	5	0	2	2	12	1
3	0	9	10	0	2	6	12	12	8	8	7	7	4	2	1	3	11	9	4	9	5
4	0	13	6	2	0	13	9	14	6	6	4	4	6	3	7	7	4	7	1	3	7
5	0	7	1	6	13	0	12	13	3	8	5	12	2	0	11	4	8	2	14	14	14
6	0	5	10	12	9	12	0	1	14	2	8	0	13	3	0	9	3	11	9	0	14
7	0	7	1	13	14	13	1	0	5	2	11	4	11	4	2	10	8	12	4	1	2
8	0	10	7	8	6	3	14	5	0	10	6	14	12	10	0	14	13	4	7	1	1
9	0	5	3	8	6	8	2	2	10	0	13	7	10	4	1	0	12	0	9	12	1
10	0	10	6	7	4	5	8	11	6	13	0	7	13	4	13	4	9	11	12	1	11
11	0	12	5	7	4	12	0	4	14	7	7	0	13	0	12	2	5	7	13	3	13
12	0	3	5	4	6	2	13	11	12	10	13	13	0	4	8	1	4	11	3	7	1
13	0	5	13	2	3	0	3	4	10	4	4	0	4	0	9	0	4	4	1	2	5
14	0	2	1	1	7	11	0	2	0	1	13	12	8	9	0	7	8	11	6	5	1
15	0	11	5	3	7	4	9	10	14	0	4	2	1	0	7	0	14	13	0	12	0
16	0	2	0	11	4	8	3	8	13	12	9	5	4	4	8	14	0	4	8	10	6
17	0	6	2	9	7	2	11	12	4	0	11	7	11	4	11	13	4	0	14	2	6
18	0	5	2	4	1	14	9	4	7	9	12	13	3	1	6	0	8	14	0	6	6
19	0	5	12	9	3	14	0	1	1	12	1	3	7	2	5	12	10	2	6	0	2
20	0	12	1	5	7	14	14	2	1	1	11	13	1	5	1	0	6	6	6	2	0

## Sheet: Objective
objective
70780
