# Supplementary material for: Solving an airport ground service task assignment problem with an exact algorithm
Source: PLoS One. 2022 Dec 22;17(12):e0279131. doi: 10.1371/journal.pone.0279131 (PMC9778590; doi:10.1371/journal.pone.0279131)
Supplement: S1 Data — (ZIP) [file pone.0279131.s001.zip › data-2022.10/instances/170_52.xls]

## Sheet: task
taskNO	TT	TS	TE	TP	TQ	Tpro
0	0	0	0	0	0	0
1	4	365	425	1	1282	3
2	2	375	385	4	1286	0
3	20	1110	1140	4	1311	0
4	4	450	510	1	1282	3
5	2	1075	1105	4	1286	0
6	12	480	540	3	1585	3
7	1	870	990	5	1355	0
8	14	480	525	3	1355	3
9	1	990	1110	5	1355	0
10	17	275	365	3	1358	0
11	4	565	625	1	1282	3
12	1	870	990	5	1355	0
13	20	995	1025	4	1311	0
14	13	520	580	3	1586	3
15	14	1050	1080	3	1358	3
16	16	340	490	3	1317	0
17	13	490	550	3	1317	3
18	3	540	600	1	1282	3
19	16	490	625	3	1586	0
20	12	615	660	3	1286	3
21	16	400	535	3	1586	0
22	11	1275	1295	1	1282	3
23	4	355	415	1	1282	3
24	11	1010	1030	1	1282	3
25	16	370	565	3	1586	0
26	12	1120	1150	3	1311	3
27	3	615	660	1	1282	3
28	2	995	1025	4	1286	0
29	1	1110	1140	5	1355	0
30	14	370	415	3	1355	3
31	20	465	495	4	1311	0
32	13	505	550	3	1282	3
33	2	1055	1085	4	1286	0
34	16	330	465	3	1586	0
35	2	840	855	4	1286	0
36	16	385	535	3	1200	0
37	12	730	775	3	1286	3
38	2	710	740	4	1286	0
39	15	400	580	3	1585	0
40	20	990	1020	4	1311	0
41	16	340	550	3	1317	0
42	20	495	525	4	1311	0
43	1	1110	1140	5	1355	0
44	2	965	995	4	1286	0
45	15	705	795	3	1292	0
46	13	835	895	3	1305	3
47	3	1065	1110	1	1282	3
48	20	1020	1050	4	1311	0
49	16	300	435	3	1586	0
50	15	1010	1100	3	1292	0
51	3	1145	1190	1	1282	3
52	19	265	565	5	1182	0
53	14	1120	1165	3	1355	3
54	14	450	495	3	1355	3
55	16	235	370	3	1586	0
56	2	1045	1075	4	1286	0
57	20	510	540	4	1311	0
58	20	600	615	4	1311	0
59	2	355	385	4	1286	0
60	7	355	435	1	1745	3
61	1	510	630	5	1355	0
62	3	510	540	1	1745	3
63	15	360	540	3	1585	0
64	18	455	530	3	1317	3
65	1	390	510	5	1355	0
66	2	1070	1080	4	1286	0
67	15	445	565	3	1585	0
68	14	555	600	3	1355	3
69	14	450	495	3	1355	3
70	3	375	420	1	1282	3
71	2	905	935	4	1286	0
72	17	515	605	3	1358	0
73	16	245	380	3	1586	0
74	16	685	895	3	1305	0
75	2	630	660	4	1286	0
76	15	400	580	3	1585	0
77	14	1040	1080	3	1358	3
78	15	240	360	3	1585	0
79	13	450	510	3	1586	3
80	2	540	570	4	1286	0
81	2	380	395	4	1286	0
82	16	490	625	3	1586	0
83	16	300	435	3	1586	0
84	3	580	640	1	1282	3
85	14	370	415	3	1355	3
86	2	305	335	4	1286	0
87	16	340	550	3	1317	0
88	1	750	870	5	1355	0
89	20	450	480	4	1311	0
90	16	235	370	3	1586	0
91	2	335	365	4	1286	0
92	3	510	570	1	1282	3
93	20	960	990	4	1311	0
94	2	385	415	4	1286	0
95	17	960	1050	3	1358	0
96	14	365	395	3	1358	3
97	17	715	805	3	1358	0
98	20	525	555	4	1311	0
99	2	570	600	4	1286	0
100	15	400	580	3	1585	0
101	1	990	1110	5	1355	0
102	14	390	435	3	1355	3
103	1	630	750	5	1355	0
104	2	780	810	4	1286	0
105	15	330	510	3	1585	0
106	15	330	510	3	1585	0
107	12	1065	1110	3	1286	3
108	15	360	540	3	1585	0
109	12	525	600	3	1585	3
110	20	465	495	4	1311	0
111	14	490	535	3	1355	3
112	13	550	610	3	1275	3
113	2	740	770	4	1286	0
114	13	505	565	3	1200	3
115	4	995	1025	1	1745	3
116	3	540	600	1	1282	3
117	12	585	615	3	1311	3
118	16	400	535	3	1586	0
119	17	515	605	3	1358	0
120	11	725	745	1	1282	3
121	20	465	495	4	1311	0
122	15	360	540	3	1585	0
123	16	1365	1560	3	1586	0
124	13	630	690	3	1200	3
125	16	330	465	3	1586	0
126	11	870	890	1	1282	3
127	2	350	380	4	1286	0
128	20	495	525	4	1311	0
129	16	370	565	3	1586	0
130	2	415	445	4	1286	0
131	2	935	965	4	1286	0
132	16	400	580	3	1275	0
133	3	565	625	1	1282	3
134	15	360	480	3	1585	0
135	3	1120	1165	1	1282	3
136	4	435	475	1	1745	3
137	20	480	510	4	1311	0
138	1	990	1110	5	1355	0
139	12	840	885	3	1286	3
140	14	795	835	3	1358	3
141	2	680	710	4	1286	0
142	20	555	585	4	1311	0
143	2	410	440	4	1286	0
144	1	390	510	5	1355	0
145	1	750	870	5	1355	0
146	17	715	805	3	1358	0
147	16	655	895	3	1305	0
148	15	400	490	3	1292	0
149	15	400	580	3	1585	0
150	16	510	630	3	1200	0
151	20	525	555	4	1311	0
152	2	680	710	4	1286	0
153	1	270	390	5	1355	0
154	15	400	490	3	1292	0
155	12	755	800	3	1286	3
156	20	555	570	4	1311	0
157	18	595	660	3	1200	3
158	20	1025	1055	4	1311	0
159	14	620	665	3	1355	3
160	16	715	835	3	1305	0
161	16	245	380	3	1586	0
162	1	270	390	5	1355	0
163	2	475	500	4	1286	0
164	2	765	770	4	1286	0
165	14	760	805	3	1355	3
166	1	630	750	5	1355	0
167	3	980	1025	1	1282	3
168	20	1080	1110	4	1311	0
169	20	1080	1110	4	1311	0
170	16	370	565	3	1586	0

## Sheet: shift
			Spro1	Spro2	Spro3	Spro4	Spro5	Spro6	Spro7	Spro8	SPro9	SQ1	SQ2	SQ3	SQ4	SQ5	SQ6	SQ7	SQ8	SQ9
shiftNO	SS	SE	1	2	3	4	5	6	7	8	9	1	2	3	4	5	6	7	8	9
0	180	690	3	3	3	3	1	3	0	0	0	1200	1282	1585	1586	1605	1745	0	0	0
1	240	750	3	3	3	3	3	3	0	0	0	1200	1282	1292	1585	1586	1605	0	0	0
2	390	900	3	3	3	3	3	1	3	0	0	1182	1282	1317	1585	1586	1605	1745	0	0
3	420	660	3	3	3	3	0	0	0	0	0	1282	1585	1586	1605	0	0	0	0	0
4	330	840	3	3	3	3	3	3	3	3	3	1200	1282	1286	1292	1358	1585	1586	1605	1745
5	360	600	3	3	3	0	0	0	0	0	0	1282	1585	1605	0	0	0	0	0	0
6	690	1200	3	3	3	3	3	3	3	0	0	1282	1286	1292	1358	1585	1586	1605	0	0
7	300	810	3	3	3	3	3	0	0	0	0	1282	1355	1585	1605	1745	0	0	0	0
8	240	750	3	3	3	3	1	3	0	0	0	1275	1282	1585	1586	1605	1745	0	0	0
9	960	1470	3	3	3	3	3	3	1	3	0	1282	1286	1292	1358	1585	1586	1605	1745	0
10	330	840	3	3	3	3	3	3	3	0	0	1200	1282	1292	1358	1585	1586	1605	0	0
11	300	810	3	3	3	3	3	3	3	3	0	1282	1286	1292	1358	1585	1586	1605	1745	0
12	330	840	3	3	3	3	3	3	3	3	3	1282	1286	1292	1311	1358	1585	1586	1605	1745
13	450	690	3	3	1	0	0	0	0	0	0	1282	1585	1605	0	0	0	0	0	0
14	390	630	3	3	3	0	0	0	0	0	0	1282	1585	1605	0	0	0	0	0	0
15	360	600	3	3	1	0	0	0	0	0	0	1282	1586	1605	0	0	0	0	0	0
16	300	810	3	3	3	3	1	0	0	0	0	1282	1355	1358	1585	1605	0	0	0	0
17	240	750	3	3	3	3	3	3	0	0	0	1275	1278	1282	1585	1586	1605	0	0	0
18	270	510	3	3	3	3	0	0	0	0	0	1282	1355	1585	1605	0	0	0	0	0
19	510	1020	3	3	3	3	3	3	1	0	0	1282	1286	1292	1358	1585	1586	1605	0	0
20	390	630	3	3	3	1	0	0	0	0	0	1282	1585	1586	1605	0	0	0	0	0
21	600	1110	3	3	3	3	3	3	1	0	0	1282	1286	1292	1358	1585	1586	1605	0	0
22	480	990	3	3	3	3	3	1	1	0	0	1282	1343	1355	1585	1586	1605	1745	0	0
23	180	690	3	3	3	3	3	3	3	0	0	1200	1282	1292	1358	1585	1586	1605	0	0
24	300	810	3	3	3	3	3	3	3	0	0	1282	1286	1292	1358	1585	1586	1605	0	0
25	270	510	3	3	3	3	1	0	0	0	0	1282	1355	1585	1586	1605	0	0	0	0
26	300	540	3	3	1	0	0	0	0	0	0	1282	1586	1605	0	0	0	0	0	0
27	240	480	3	3	3	0	0	0	0	0	0	1282	1585	1605	0	0	0	0	0	0
28	480	990	3	3	3	3	3	1	3	0	0	1282	1305	1343	1585	1586	1605	1745	0	0
29	570	1080	3	3	3	3	3	1	3	0	0	1282	1311	1465	1585	1586	1605	1745	0	0
30	900	1410	3	3	3	3	1	3	0	0	0	1282	1311	1585	1586	1605	1745	0	0	0
31	360	600	3	3	3	1	0	0	0	0	0	1282	1585	1586	1605	0	0	0	0	0
32	180	690	3	3	3	3	1	0	0	0	0	1275	1282	1585	1586	1605	0	0	0	0
33	390	750	3	3	3	3	3	3	0	0	0	1275	1278	1282	1585	1586	1605	0	0	0
34	240	750	3	3	3	3	3	1	0	0	0	1275	1278	1282	1585	1586	1605	0	0	0
35	390	630	3	3	1	0	0	0	0	0	0	1282	1585	1605	0	0	0	0	0	0
36	180	690	3	3	3	3	3	3	0	0	0	1275	1282	1317	1585	1586	1605	0	0	0
37	1260	1770	3	3	3	3	3	3	1	3	0	1282	1286	1292	1467	1585	1586	1605	1745	0
38	900	1140	3	3	3	3	1	0	0	0	0	1282	1585	1586	1587	1605	0	0	0	0
39	420	900	3	3	3	3	3	3	3	3	0	1282	1305	1343	1585	1586	1587	1605	1745	0
40	360	870	3	3	3	3	3	3	3	0	0	1282	1286	1343	1585	1586	1605	1745	0	0
41	630	1140	3	3	3	3	0	0	0	0	0	1282	1355	1585	1605	0	0	0	0	0
42	930	1170	3	3	3	1	0	0	0	0	0	1282	1355	1585	1605	0	0	0	0	0
43	540	1050	3	3	3	3	3	3	3	0	0	1282	1305	1343	1585	1586	1605	1745	0	0
44	240	750	3	3	3	3	1	1	0	0	0	1282	1355	1585	1586	1605	1745	0	0	0
45	180	690	3	3	3	3	1	3	0	0	0	1275	1282	1585	1586	1605	1745	0	0	0
46	510	1020	3	3	3	3	1	0	0	0	0	1282	1355	1358	1585	1605	0	0	0	0
47	300	600	3	3	3	3	3	3	0	0	0	1282	1286	1292	1358	1585	1605	0	0	0
48	180	690	3	3	3	3	1	1	0	0	0	1275	1282	1585	1586	1605	1745	0	0	0
49	1110	1650	3	3	3	1	3	0	0	0	0	1282	1355	1585	1605	1745	0	0	0	0
50	330	570	3	3	3	1	1	0	0	0	0	1282	1585	1586	1605	1745	0	0	0	0
51	840	1350	3	3	3	3	3	3	3	3	0	1282	1286	1292	1358	1585	1586	1605	1745	0

## Sheet: TraveTime_by_type
	0	MPOC T2	MPOC T1	MPOC T2	MPS T2	BCI	MPOC T3	LP	LP	BCI	MPCB T1
0	100000	0	0	0	0	0	0	0	0	0	0
MPOC T2	0	100000	14	0	10	2	4	0	0	2	11
MPOC T1	0	14	100000	14	12	11	13	5	5	11	3
MPOC T2	0	0	14	100000	10	2	4	0	0	2	11
MPS T2	0	10	12	10	100000	5	2	12	12	5	9
BCI	0	2	11	2	5	100000	6	8	8	0	9
MPOC T3	0	4	13	4	2	6	100000	2	2	6	9
LP	0	0	5	0	12	8	2	100000	0	8	10
LP	0	0	5	0	12	8	2	0	100000	8	10
BCI	0	2	11	2	5	0	6	8	8	100000	9
MPCB T1	0	11	3	11	9	9	9	10	10	9	100000

## Sheet: Time_by_type
type1 type2	0	1	2	3	4	5	6	7	8	9	10	11	12	13	14	15	16	17	18	19	20
0	0	0	0	0	0	0	0	0	0	0	0	0	0	0	0	0	0	0	0	0	0
1	0	0	8	9	13	7	5	7	10	5	10	12	3	5	2	11	2	6	5	5	12
2	0	8	0	10	6	1	10	1	7	3	6	5	5	13	1	5	0	2	2	12	1
3	0	9	10	0	2	6	12	12	8	8	7	7	4	2	1	3	11	9	4	9	5
4	0	13	6	2	0	13	9	14	6	6	4	4	6	3	7	7	4	7	1	3	7
5	0	7	1	6	13	0	12	13	3	8	5	12	2	0	11	4	8	2	14	14	14
6	0	5	10	12	9	12	0	1	14	2	8	0	13	3	0	9	3	11	9	0	14
7	0	7	1	13	14	13	1	0	5	2	11	4	11	4	2	10	8	12	4	1	2
8	0	10	7	8	6	3	14	5	0	10	6	14	12	10	0	14	13	4	7	1	1
9	0	5	3	8	6	8	2	2	10	0	13	7	10	4	1	0	12	0	9	12	1
10	0	10	6	7	4	5	8	11	6	13	0	7	13	4	13	4	9	11	12	1	11
11	0	12	5	7	4	12	0	4	14	7	7	0	13	0	12	2	5	7	13	3	13
12	0	3	5	4	6	2	13	11	12	10	13	13	0	4	8	1	4	11	3	7	1
13	0	5	13	2	3	0	3	4	10	4	4	0	4	0	9	0	4	4	1	2	5
14	0	2	1	1	7	11	0	2	0	1	13	12	8	9	0	7	8	11	6	5	1
15	0	11	5	3	7	4	9	10	14	0	4	2	1	0	7	0	14	13	0	12	0
16	0	2	0	11	4	8	3	8	13	12	9	5	4	4	8	14	0	4	8	10	6
17	0	6	2	9	7	2	11	12	4	0	11	7	11	4	11	13	4	0	14	2	6
18	0	5	2	4	1	14	9	4	7	9	12	13	3	1	6	0	8	14	0	6	6
19	0	5	12	9	3	14	0	1	1	12	1	3	7	2	5	12	10	2	6	0	2
20	0	12	1	5	7	14	14	2	1	1	11	13	1	5	1	0	6	6	6	2	0

## Sheet: Objective
objective
72370
