# Supplementary material for: Solving an airport ground service task assignment problem with an exact algorithm
Source: PLoS One. 2022 Dec 22;17(12):e0279131. doi: 10.1371/journal.pone.0279131 (PMC9778590; doi:10.1371/journal.pone.0279131)
Supplement: S1 Data — (ZIP) [file pone.0279131.s001.zip › data-2022.10/instances/180_55.xls]

## Sheet: task
taskNO	TT	TS	TE	TP	TQ	Tpro
0	0	0	0	0	0	0
1	13	420	480	3	1586	3
2	20	1080	1110	4	1311	0
3	20	1110	1115	4	1311	0
4	17	515	605	3	1358	0
5	16	340	490	3	1317	0
6	4	435	475	1	1745	3
7	1	270	390	5	1355	0
8	1	750	870	5	1355	0
9	3	510	570	1	1282	3
10	14	370	415	3	1355	3
11	3	565	625	1	1282	3
12	20	525	555	4	1311	0
13	13	630	690	3	1200	3
14	20	1055	1080	4	1311	0
15	3	1120	1165	1	1282	3
16	1	510	630	5	1355	0
17	15	360	480	3	1585	0
18	12	485	530	3	1286	3
19	17	715	805	3	1358	0
20	2	375	385	4	1286	0
21	2	780	810	4	1286	0
22	1	270	390	5	1355	0
23	2	1070	1080	4	1286	0
24	14	620	665	3	1355	3
25	15	1010	1100	3	1292	0
26	11	725	745	1	1282	3
27	2	615	630	4	1286	0
28	2	1115	1145	4	1286	0
29	20	555	585	4	1311	0
30	14	885	930	3	1355	3
31	3	1120	1150	1	1282	3
32	12	730	775	3	1286	3
33	16	370	565	3	1586	0
34	1	870	990	5	1355	0
35	20	995	1025	4	1311	0
36	2	540	570	4	1286	0
37	1	1110	1140	5	1355	0
38	14	760	805	3	1355	3
39	20	435	465	4	1311	0
40	13	630	690	3	1200	3
41	14	1050	1095	3	1355	3
42	13	610	670	3	1586	3
43	20	465	495	4	1311	0
44	13	505	565	3	1200	3
45	2	600	630	4	1286	0
46	16	330	465	3	1586	0
47	15	400	580	3	1585	0
48	13	550	610	3	1275	3
49	3	480	540	1	1282	3
50	12	450	495	3	1286	3
51	2	380	395	4	1286	0
52	17	960	1050	3	1358	0
53	16	370	565	3	1586	0
54	16	235	370	3	1586	0
55	16	400	535	3	1586	0
56	15	330	510	3	1585	0
57	20	450	480	4	1311	0
58	16	510	630	3	1200	0
59	17	960	1050	3	1358	0
60	20	525	555	4	1311	0
61	4	445	475	1	1745	3
62	1	390	510	5	1355	0
63	12	990	1035	3	1286	3
64	15	330	510	3	1585	0
65	2	305	335	4	1286	0
66	15	240	360	3	1585	0
67	15	400	490	3	1292	0
68	3	1145	1190	1	1282	3
69	14	450	495	3	1355	3
70	13	490	550	3	1317	3
71	3	510	570	1	1282	3
72	2	570	600	4	1286	0
73	2	990	995	4	1286	0
74	2	740	745	4	1286	0
75	13	630	690	3	1200	3
76	2	945	975	4	1286	0
77	13	505	565	3	1200	3
78	17	275	365	3	1358	0
79	1	630	750	5	1355	0
80	14	355	395	3	1358	3
81	16	245	380	3	1586	0
82	3	1085	1115	1	1282	3
83	16	510	660	3	1200	0
84	12	1120	1150	3	1311	3
85	7	355	435	1	1745	3
86	20	990	1020	4	1311	0
87	1	270	390	5	1355	0
88	13	360	420	3	1586	3
89	16	685	895	3	1305	0
90	12	1065	1110	3	1286	3
91	20	495	525	4	1311	0
92	11	1320	1340	1	1282	3
93	14	365	395	3	1358	3
94	15	400	490	3	1292	0
95	2	415	445	4	1286	0
96	16	685	895	3	1305	0
97	1	750	870	5	1355	0
98	20	1020	1050	4	1311	0
99	2	335	365	4	1286	0
100	15	705	795	3	1292	0
101	3	360	420	1	1282	3
102	2	410	440	4	1286	0
103	20	495	525	4	1311	0
104	20	465	495	4	1311	0
105	15	330	510	3	1585	0
106	14	480	525	3	1355	3
107	20	570	600	4	1311	0
108	14	480	525	3	1355	3
109	2	410	440	4	1286	0
110	12	360	420	3	1585	3
111	3	575	605	1	1282	3
112	6	420	510	1	1745	3
113	16	385	550	3	1275	0
114	14	490	535	3	1355	3
115	2	1145	1160	4	1286	0
116	2	365	395	4	1286	0
117	1	990	1110	5	1355	0
118	3	485	530	1	1282	3
119	12	525	600	3	1585	3
120	20	435	465	4	1311	0
121	2	1025	1055	4	1286	0
122	1	750	870	5	1355	0
123	1	510	630	5	1355	0
124	3	375	420	1	1282	3
125	1	510	630	5	1355	0
126	20	555	585	4	1311	0
127	3	540	600	1	1282	3
128	12	615	660	3	1286	3
129	11	995	1015	1	1282	3
130	14	995	1040	3	1355	3
131	2	440	465	4	1286	0
132	3	840	885	1	1282	3
133	4	1285	1315	1	1745	3
134	3	540	600	1	1282	3
135	3	510	540	1	1745	3
136	4	365	425	1	1282	3
137	2	630	660	4	1286	0
138	18	455	520	3	1200	3
139	15	445	565	3	1585	0
140	20	990	1020	4	1311	0
141	1	870	990	5	1355	0
142	15	330	510	3	1585	0
143	14	450	495	3	1355	3
144	4	360	420	1	1282	3
145	2	585	615	4	1286	0
146	15	360	540	3	1585	0
147	15	400	580	3	1585	0
148	16	445	580	3	1586	0
149	2	720	750	4	1286	0
150	16	330	465	3	1586	0
151	2	840	855	4	1286	0
152	10	445	465	1	1282	3
153	14	390	435	3	1355	3
154	15	360	480	3	1585	0
155	1	1110	1140	5	1355	0
156	11	1275	1295	1	1282	3
157	14	1040	1080	3	1358	3
158	13	835	895	3	1305	3
159	2	975	1005	4	1286	0
160	1	1110	1140	5	1355	0
161	7	905	985	1	1745	3
162	15	240	360	3	1585	0
163	16	1365	1560	3	1586	0
164	14	885	930	3	1355	3
165	2	680	710	4	1286	0
166	3	580	640	1	1282	3
167	3	585	615	1	1282	3
168	16	715	835	3	1305	0
169	2	915	945	4	1286	0
170	1	750	870	5	1355	0
171	4	610	670	1	1282	3
172	13	835	895	3	1305	3
173	4	355	415	1	1282	3
174	15	705	795	3	1292	0
175	13	490	550	3	1317	3
176	20	1020	1050	4	1311	0
177	16	240	375	3	1586	0
178	15	445	565	3	1585	0
179	16	400	535	3	1586	0
180	2	810	840	4	1286	0

## Sheet: shift
			Spro1	Spro2	Spro3	Spro4	Spro5	Spro6	Spro7	Spro8	SPro9	SQ1	SQ2	SQ3	SQ4	SQ5	SQ6	SQ7	SQ8	SQ9
shiftNO	SS	SE	1	2	3	4	5	6	7	8	9	1	2	3	4	5	6	7	8	9
0	480	990	3	3	3	3	3	1	3	0	0	1282	1305	1343	1585	1586	1605	1745	0	0
1	330	570	3	3	1	0	0	0	0	0	0	1282	1586	1605	0	0	0	0	0	0
2	630	1140	3	3	3	3	0	0	0	0	0	1282	1355	1585	1605	0	0	0	0	0
3	390	900	3	3	3	3	3	1	3	0	0	1182	1282	1317	1585	1586	1605	1745	0	0
4	360	600	3	3	3	0	0	0	0	0	0	1282	1585	1605	0	0	0	0	0	0
5	300	540	3	3	3	1	0	0	0	0	0	1282	1585	1586	1605	0	0	0	0	0
6	240	750	3	3	3	3	3	3	3	1	0	1200	1264	1282	1292	1358	1585	1586	1605	0
7	240	750	3	3	3	3	3	3	0	0	0	1275	1278	1282	1585	1586	1605	0	0	0
8	1080	1590	3	3	3	3	3	3	3	3	0	1282	1286	1292	1358	1585	1586	1605	1745	0
9	300	540	3	3	3	0	0	0	0	0	0	1282	1586	1605	0	0	0	0	0	0
10	960	1470	3	3	3	3	3	3	1	3	0	1282	1286	1292	1358	1585	1586	1605	1745	0
11	630	1140	3	3	3	3	0	0	0	0	0	1282	1355	1585	1605	0	0	0	0	0
12	900	1410	3	3	3	3	1	3	0	0	0	1282	1311	1585	1586	1605	1745	0	0	0
13	900	1410	3	3	3	3	3	3	1	0	0	1282	1286	1292	1358	1585	1586	1605	0	0
14	390	630	3	3	3	0	0	0	0	0	0	1282	1585	1605	0	0	0	0	0	0
15	180	690	3	3	3	3	3	1	3	0	0	1200	1282	1292	1585	1586	1605	1745	0	0
16	240	750	3	3	3	3	3	3	0	0	0	1275	1282	1585	1586	1605	1745	0	0	0
17	330	570	3	3	1	0	0	0	0	0	0	1282	1586	1605	0	0	0	0	0	0
18	690	1200	3	3	3	3	3	3	1	3	0	1282	1286	1292	1358	1585	1586	1605	1745	0
19	270	510	3	3	3	3	1	0	0	0	0	1282	1355	1585	1586	1605	0	0	0	0
20	420	660	3	3	3	3	0	0	0	0	0	1282	1585	1586	1605	0	0	0	0	0
21	180	690	3	3	3	3	3	3	1	3	0	1200	1282	1292	1358	1585	1586	1605	1745	0
22	390	630	3	3	3	0	0	0	0	0	0	1282	1585	1605	0	0	0	0	0	0
23	240	750	3	3	3	3	1	3	0	0	0	1275	1282	1585	1586	1605	1745	0	0	0
24	1050	1560	3	3	3	3	1	3	0	0	0	1282	1343	1585	1586	1605	1745	0	0	0
25	360	600	3	3	3	3	3	3	0	0	0	1282	1311	1585	1586	1605	1745	0	0	0
26	1410	1650	3	3	3	3	3	0	0	0	0	1282	1585	1586	1605	1745	0	0	0	0
27	270	510	3	3	3	3	0	0	0	0	0	1282	1355	1585	1605	0	0	0	0	0
28	1110	1650	3	3	3	1	3	0	0	0	0	1282	1355	1585	1605	1745	0	0	0	0
29	330	570	3	3	1	0	0	0	0	0	0	1282	1585	1605	0	0	0	0	0	0
30	600	1110	3	3	3	3	3	3	1	0	0	1282	1286	1292	1358	1585	1586	1605	0	0
31	840	1350	3	3	3	1	0	0	0	0	0	1282	1355	1585	1605	0	0	0	0	0
32	180	690	3	3	3	3	3	3	1	3	0	1282	1305	1343	1585	1586	1587	1605	1745	0
33	1260	1500	3	3	3	1	0	0	0	0	0	1282	1585	1586	1605	0	0	0	0	0
34	390	630	3	3	1	0	0	0	0	0	0	1282	1585	1605	0	0	0	0	0	0
35	270	780	3	3	3	3	3	1	3	0	0	1200	1264	1282	1585	1586	1605	1745	0	0
36	330	840	3	3	3	3	1	0	0	0	0	1282	1317	1585	1586	1605	0	0	0	0
37	330	570	3	3	3	3	3	3	0	0	0	1282	1343	1585	1586	1587	1605	0	0	0
38	390	630	3	3	1	0	0	0	0	0	0	1282	1586	1605	0	0	0	0	0	0
39	300	600	3	3	3	3	3	3	3	0	0	1282	1286	1292	1358	1585	1586	1605	0	0
40	360	600	3	3	3	1	0	0	0	0	0	1282	1585	1586	1605	0	0	0	0	0
41	180	690	3	3	3	3	3	1	3	0	0	1275	1282	1317	1585	1586	1605	1745	0	0
42	390	630	3	3	3	1	0	0	0	0	0	1282	1585	1586	1605	0	0	0	0	0
43	510	1020	3	3	3	3	1	0	0	0	0	1282	1355	1358	1585	1605	0	0	0	0
44	240	480	3	3	3	0	0	0	0	0	0	1282	1585	1605	0	0	0	0	0	0
45	390	900	3	3	3	3	3	3	3	3	0	1282	1305	1343	1585	1586	1587	1605	1745	0
46	180	690	3	3	3	3	3	0	0	0	0	1282	1311	1585	1586	1605	0	0	0	0
47	270	510	3	3	3	3	3	0	0	0	0	1282	1355	1585	1586	1605	0	0	0	0
48	660	1290	3	3	3	3	3	1	3	0	0	1282	1286	1311	1585	1586	1605	1745	0	0
49	180	690	3	3	3	1	3	0	0	0	0	1282	1585	1586	1605	1745	0	0	0	0
50	360	600	3	3	3	0	0	0	0	0	0	1282	1585	1605	0	0	0	0	0	0
51	180	690	3	3	3	1	0	0	0	0	0	1282	1585	1586	1605	0	0	0	0	0
52	180	690	3	3	3	3	1	0	0	0	0	1282	1585	1586	1587	1605	0	0	0	0
53	270	510	3	3	3	0	0	0	0	0	0	1282	1586	1605	0	0	0	0	0	0
54	840	1350	3	3	3	3	3	3	3	3	0	1282	1286	1292	1358	1585	1586	1605	1745	0

## Sheet: TraveTime_by_type
	0	MPOC T2	MPOC T1	MPOC T2	MPS T2	BCI	MPOC T3	LP	LP	BCI	MPCB T1
0	100000	0	0	0	0	0	0	0	0	0	0
MPOC T2	0	100000	14	0	10	2	4	0	0	2	11
MPOC T1	0	14	100000	14	12	11	13	5	5	11	3
MPOC T2	0	0	14	100000	10	2	4	0	0	2	11
MPS T2	0	10	12	10	100000	5	2	12	12	5	9
BCI	0	2	11	2	5	100000	6	8	8	0	9
MPOC T3	0	4	13	4	2	6	100000	2	2	6	9
LP	0	0	5	0	12	8	2	100000	0	8	10
LP	0	0	5	0	12	8	2	0	100000	8	10
BCI	0	2	11	2	5	0	6	8	8	100000	9
MPCB T1	0	11	3	11	9	9	9	10	10	9	100000

## Sheet: Time_by_type
type1 type2	0	1	2	3	4	5	6	7	8	9	10	11	12	13	14	15	16	17	18	19	20
0	0	0	0	0	0	0	0	0	0	0	0	0	0	0	0	0	0	0	0	0	0
1	0	0	8	9	13	7	5	7	10	5	10	12	3	5	2	11	2	6	5	5	12
2	0	8	0	10	6	1	10	1	7	3	6	5	5	13	1	5	0	2	2	12	1
3	0	9	10	0	2	6	12	12	8	8	7	7	4	2	1	3	11	9	4	9	5
4	0	13	6	2	0	13	9	14	6	6	4	4	6	3	7	7	4	7	1	3	7
5	0	7	1	6	13	0	12	13	3	8	5	12	2	0	11	4	8	2	14	14	14
6	0	5	10	12	9	12	0	1	14	2	8	0	13	3	0	9	3	11	9	0	14
7	0	7	1	13	14	13	1	0	5	2	11	4	11	4	2	10	8	12	4	1	2
8	0	10	7	8	6	3	14	5	0	10	6	14	12	10	0	14	13	4	7	1	1
9	0	5	3	8	6	8	2	2	10	0	13	7	10	4	1	0	12	0	9	12	1
10	0	10	6	7	4	5	8	11	6	13	0	7	13	4	13	4	9	11	12	1	11
11	0	12	5	7	4	12	0	4	14	7	7	0	13	0	12	2	5	7	13	3	13
12	0	3	5	4	6	2	13	11	12	10	13	13	0	4	8	1	4	11	3	7	1
13	0	5	13	2	3	0	3	4	10	4	4	0	4	0	9	0	4	4	1	2	5
14	0	2	1	1	7	11	0	2	0	1	13	12	8	9	0	7	8	11	6	5	1
15	0	11	5	3	7	4	9	10	14	0	4	2	1	0	7	0	14	13	0	12	0
16	0	2	0	11	4	8	3	8	13	12	9	5	4	4	8	14	0	4	8	10	6
17	0	6	2	9	7	2	11	12	4	0	11	7	11	4	11	13	4	0	14	2	6
18	0	5	2	4	1	14	9	4	7	9	12	13	3	1	6	0	8	14	0	6	6
19	0	5	12	9	3	14	0	1	1	12	1	3	7	2	5	12	10	2	6	0	2
20	0	12	1	5	7	14	14	2	1	1	11	13	1	5	1	0	6	6	6	2	0

## Sheet: Objective
objective
66320
