# Supplementary material for: Solving an airport ground service task assignment problem with an exact algorithm
Source: PLoS One. 2022 Dec 22;17(12):e0279131. doi: 10.1371/journal.pone.0279131 (PMC9778590; doi:10.1371/journal.pone.0279131)
Supplement: S1 Data — (ZIP) [file pone.0279131.s001.zip › data-2022.10/instances/190_58.xls]

## Sheet: task
taskNO	TT	TS	TE	TP	TQ	Tpro
0	0	0	0	0	0	0
1	12	525	600	3	1585	3
2	17	515	605	3	1358	0
3	20	435	465	4	1311	0
4	4	435	475	1	1745	3
5	16	655	895	3	1305	0
6	2	1075	1105	4	1286	0
7	16	370	565	3	1586	0
8	2	585	615	4	1286	0
9	2	915	945	4	1286	0
10	1	510	630	5	1355	0
11	20	1080	1110	4	1311	0
12	2	1115	1145	4	1286	0
13	14	1005	1050	3	1355	3
14	2	615	630	4	1286	0
15	7	1195	1275	1	1745	3
16	1	870	990	5	1355	0
17	15	400	580	3	1585	0
18	16	240	375	3	1586	0
19	2	680	710	4	1286	0
20	15	360	540	3	1585	0
21	13	550	610	3	1275	3
22	3	840	885	1	1282	3
23	20	465	495	4	1311	0
24	1	390	510	5	1355	0
25	14	1120	1165	3	1355	3
26	19	265	565	5	1182	0
27	1	270	390	5	1355	0
28	20	1110	1140	4	1311	0
29	1	750	870	5	1355	0
30	7	355	435	1	1745	3
31	3	755	800	1	1282	3
32	2	600	630	4	1286	0
33	14	1040	1080	3	1358	3
34	1	390	510	5	1355	0
35	2	375	385	4	1286	0
36	12	450	495	3	1286	3
37	1	1110	1140	5	1355	0
38	1	750	870	5	1355	0
39	13	505	565	3	1200	3
40	15	400	490	3	1292	0
41	1	630	750	5	1355	0
42	1	990	1110	5	1355	0
43	3	1085	1115	1	1282	3
44	14	795	835	3	1358	3
45	13	835	895	3	1305	3
46	15	240	360	3	1585	0
47	12	370	415	3	1286	3
48	1	390	510	5	1355	0
49	20	540	570	4	1311	0
50	15	330	510	3	1585	0
51	2	540	570	4	1286	0
52	11	725	745	1	1282	3
53	2	780	810	4	1286	0
54	2	1145	1160	4	1286	0
55	1	990	1110	5	1355	0
56	17	275	365	3	1358	0
57	13	820	895	3	1305	3
58	3	1110	1140	1	1745	3
59	14	1050	1095	3	1355	3
60	3	730	775	1	1282	3
61	16	240	375	3	1586	0
62	2	350	380	4	1286	0
63	2	630	660	4	1286	0
64	4	520	580	1	1282	3
65	4	1285	1315	1	1745	3
66	16	510	630	3	1200	0
67	13	490	550	3	1317	3
68	3	795	825	1	1282	3
69	3	540	600	1	1282	3
70	2	295	325	4	1286	0
71	20	555	570	4	1311	0
72	16	1365	1560	3	1586	0
73	20	930	960	4	1311	0
74	13	565	625	3	1586	3
75	7	905	985	1	1745	3
76	20	995	1025	4	1311	0
77	1	510	630	5	1355	0
78	20	465	495	4	1311	0
79	14	885	930	3	1355	3
80	2	750	780	4	1286	0
81	13	505	565	3	1200	3
82	15	240	360	3	1585	0
83	13	355	415	3	1586	3
84	4	985	1025	1	1745	3
85	10	995	1015	1	1282	3
86	3	1120	1150	1	1282	3
87	14	490	535	3	1355	3
88	12	425	470	3	1286	3
89	3	565	625	1	1282	3
90	20	960	990	4	1311	0
91	2	325	355	4	1286	0
92	16	385	505	3	1200	0
93	15	400	490	3	1292	0
94	1	270	390	5	1355	0
95	16	400	580	3	1275	0
96	2	415	445	4	1286	0
97	4	610	670	1	1282	3
98	15	445	565	3	1585	0
99	12	480	540	3	1585	3
100	1	750	870	5	1355	0
101	11	870	890	1	1282	3
102	16	445	580	3	1586	0
103	20	1020	1050	4	1311	0
104	13	630	690	3	1200	3
105	12	755	800	3	1286	3
106	14	1120	1165	3	1355	3
107	1	990	1110	5	1355	0
108	17	275	365	3	1358	0
109	2	765	770	4	1286	0
110	15	400	490	3	1292	0
111	16	655	895	3	1305	0
112	14	370	415	3	1355	3
113	16	340	490	3	1317	0
114	20	495	525	4	1311	0
115	14	885	930	3	1355	3
116	12	360	420	3	1585	3
117	19	250	670	5	1278	0
118	14	805	835	3	1358	3
119	12	615	660	3	1286	3
120	3	490	520	1	1282	3
121	13	610	670	3	1586	3
122	20	555	585	4	1311	0
123	2	975	1005	4	1286	0
124	3	480	540	1	1282	3
125	14	1050	1080	3	1358	3
126	20	495	525	4	1311	0
127	15	360	480	3	1585	0
128	2	990	995	4	1286	0
129	12	730	775	3	1286	3
130	13	365	425	3	1586	3
131	20	570	600	4	1311	0
132	4	365	425	1	1282	3
133	14	995	1040	3	1355	3
134	4	445	475	1	1745	3
135	2	720	750	4	1286	0
136	15	1010	1100	3	1292	0
137	3	370	415	1	1282	3
138	11	995	1015	1	1282	3
139	6	420	510	1	1745	3
140	12	575	605	3	1311	3
141	3	1100	1130	1	1282	3
142	12	980	1025	3	1286	3
143	11	1010	1030	1	1282	3
144	20	480	510	4	1311	0
145	2	440	465	4	1286	0
146	2	365	395	4	1286	0
147	16	385	535	3	1200	0
148	20	420	450	4	1311	0
149	2	710	740	4	1286	0
150	11	440	460	1	1282	3
151	16	1365	1560	3	1586	0
152	20	555	585	4	1311	0
153	2	975	1005	4	1286	0
154	15	400	580	3	1585	0
155	16	330	465	3	1586	0
156	14	450	495	3	1355	3
157	16	300	435	3	1586	0
158	3	510	570	1	1282	3
159	16	400	580	3	1275	0
160	3	580	640	1	1282	3
161	16	685	895	3	1305	0
162	3	485	530	1	1282	3
163	14	370	415	3	1355	3
164	10	500	565	1	1282	3
165	15	705	795	3	1292	0
166	10	790	865	1	1282	3
167	12	485	530	3	1286	3
168	2	410	440	4	1286	0
169	12	1120	1165	3	1286	3
170	2	1085	1115	4	1286	0
171	15	705	795	3	1292	0
172	2	1070	1080	4	1286	0
173	20	525	555	4	1311	0
174	12	585	615	3	1311	3
175	12	495	570	3	1585	3
176	14	760	805	3	1355	3
177	15	1010	1100	3	1292	0
178	2	305	335	4	1286	0
179	2	655	675	4	1286	0
180	1	630	750	5	1355	0
181	3	360	420	1	1282	3
182	12	1065	1110	3	1286	3
183	4	1275	1315	1	1745	3
184	16	245	380	3	1586	0
185	14	390	435	3	1355	3
186	16	445	580	3	1586	0
187	12	1085	1115	3	1311	3
188	2	1025	1055	4	1286	0
189	16	445	580	3	1586	0
190	2	385	415	4	1286	0

## Sheet: shift
			Spro1	Spro2	Spro3	Spro4	Spro5	Spro6	Spro7	Spro8	SPro9	SQ1	SQ2	SQ3	SQ4	SQ5	SQ6	SQ7	SQ8	SQ9
shiftNO	SS	SE	1	2	3	4	5	6	7	8	9	1	2	3	4	5	6	7	8	9
0	330	570	3	3	1	0	0	0	0	0	0	1282	1586	1605	0	0	0	0	0	0
1	570	1080	3	3	3	3	3	1	3	0	0	1282	1311	1465	1585	1586	1605	1745	0	0
2	480	990	3	3	3	3	1	3	0	0	0	1282	1355	1585	1586	1605	1745	0	0	0
3	180	690	3	3	3	3	1	3	0	0	0	1275	1282	1585	1586	1605	1745	0	0	0
4	900	1410	3	3	3	3	3	3	1	0	0	1282	1286	1292	1358	1585	1586	1605	0	0
5	240	750	3	3	3	3	3	3	0	0	0	1275	1278	1282	1585	1586	1605	0	0	0
6	390	900	3	3	3	3	3	3	3	1	0	1282	1305	1343	1585	1586	1587	1605	1745	0
7	240	480	3	3	3	0	0	0	0	0	0	1282	1585	1605	0	0	0	0	0	0
8	360	600	3	3	1	0	0	0	0	0	0	1282	1586	1605	0	0	0	0	0	0
9	240	750	3	3	3	3	1	3	0	0	0	1275	1282	1585	1586	1605	1745	0	0	0
10	180	420	3	3	3	0	0	0	0	0	0	1282	1586	1605	0	0	0	0	0	0
11	390	750	3	3	3	3	3	3	0	0	0	1275	1278	1282	1585	1586	1605	0	0	0
12	240	750	3	3	3	3	1	3	0	0	0	1275	1282	1585	1586	1605	1745	0	0	0
13	900	1140	3	3	3	3	1	0	0	0	0	1282	1585	1586	1587	1605	0	0	0	0
14	300	810	3	3	3	3	1	0	0	0	0	1282	1355	1358	1585	1605	0	0	0	0
15	180	690	3	3	3	3	1	1	0	0	0	1275	1282	1585	1586	1605	1745	0	0	0
16	840	1350	3	3	3	3	3	3	3	3	0	1282	1286	1292	1358	1585	1586	1605	1745	0
17	300	810	3	3	3	3	3	0	0	0	0	1282	1355	1585	1605	1745	0	0	0	0
18	390	630	3	3	3	1	0	0	0	0	0	1282	1585	1586	1605	0	0	0	0	0
19	180	690	3	3	3	3	3	3	1	3	0	1282	1292	1317	1358	1585	1586	1605	1745	0
20	330	570	3	3	3	1	1	0	0	0	0	1282	1585	1586	1605	1745	0	0	0	0
21	390	630	3	3	3	0	0	0	0	0	0	1282	1585	1605	0	0	0	0	0	0
22	390	900	3	3	3	3	3	1	1	3	0	1282	1305	1343	1585	1586	1587	1605	1745	0
23	330	840	3	3	3	3	3	3	3	3	3	1200	1282	1286	1292	1358	1585	1586	1605	1745
24	420	660	3	3	3	0	0	0	0	0	0	1282	1585	1605	0	0	0	0	0	0
25	480	990	3	3	3	3	3	1	1	0	0	1282	1343	1355	1585	1586	1605	1745	0	0
26	1410	1650	3	3	3	3	3	0	0	0	0	1282	1585	1586	1605	1745	0	0	0	0
27	330	570	3	3	3	3	3	3	0	0	0	1282	1343	1585	1586	1587	1605	0	0	0
28	330	840	3	3	3	3	0	0	0	0	0	1282	1317	1605	1745	0	0	0	0	0
29	900	1410	3	3	3	3	1	3	0	0	0	1282	1311	1585	1586	1605	1745	0	0	0
30	300	810	3	3	3	3	3	3	3	0	0	1282	1286	1292	1358	1585	1586	1605	0	0
31	660	1290	3	3	3	3	3	1	3	0	0	1282	1286	1311	1585	1586	1605	1745	0	0
32	300	540	3	3	3	3	1	3	0	0	0	1282	1343	1585	1586	1605	1745	0	0	0
33	240	750	3	3	3	3	3	3	0	0	0	1200	1282	1292	1585	1586	1605	0	0	0
34	300	540	3	3	1	0	0	0	0	0	0	1282	1586	1605	0	0	0	0	0	0
35	420	900	3	3	3	3	3	3	3	3	0	1282	1305	1343	1585	1586	1587	1605	1745	0
36	1260	1500	3	3	3	1	0	0	0	0	0	1282	1585	1586	1605	0	0	0	0	0
37	270	780	3	3	3	3	3	3	3	3	0	1282	1286	1292	1358	1585	1586	1605	1745	0
38	1350	1860	3	3	3	3	3	1	3	0	0	1282	1343	1585	1586	1587	1605	1745	0	0
39	180	690	3	3	3	3	1	0	0	0	0	1282	1585	1586	1587	1605	0	0	0	0
40	360	600	3	3	3	3	1	0	0	0	0	1282	1311	1585	1586	1605	0	0	0	0
41	390	630	3	3	1	0	0	0	0	0	0	1282	1586	1605	0	0	0	0	0	0
42	510	1020	3	3	3	3	1	3	0	0	0	1282	1286	1585	1586	1605	1745	0	0	0
43	450	960	3	3	3	3	1	3	0	0	0	1282	1311	1585	1586	1605	1745	0	0	0
44	1230	1740	3	3	3	3	3	1	3	0	0	1282	1286	1292	1358	1585	1605	1745
45	180	690	3	3	3	1	3	0	0	0	0	1282	1585	1586	1605	1745	0	0
46	180	690	3	3	3	3	3	3	0	0	0	1275	1282	1317	1585	1586	1605	0
47	180	690	3	3	3	3	3	3	3	3	0	1282	1286	1292	1358	1585	1586	1605
48	1260	1770	3	3	3	3	3	3	1	3	0	1282	1286	1292	1467	1585	1586	1605
49	360	840	1	1	1	1	0	0	0	0	0	1282	1311	1585	1586	0	0	0
50	180	690	3	3	3	3	3	1	3	0	0	1275	1282	1317	1585	1586	1605	1745
51	300	540	3	3	3	1	0	0	0	0	0	1282	1585	1586	1605	0	0	0
52	180	690	3	3	3	3	3	1	3	0	0	1182	1282	1317	1585	1586	1605	1745
53	180	690	3	3	3	3	3	3	3	0	0	1182	1282	1317	1585	1586	1605	1745
54	300	540	3	3	1	0	0	0	0	0	0	1282	1586	1605	0	0	0	0
55	360	600	3	3	3	0	0	0	0	0	0	1282	1585	1605	0	0	0	0
56	1110	1650	3	3	3	1	3	0	0	0	0	1282	1355	1585	1605	1745	0	0
57	840	1350	3	3	3	3	3	3	3	3	0	1282	1286	1292	1358	1585	1586	1605	1745	0

## Sheet: TraveTime_by_type
	0	MPOC T2	MPOC T1	MPOC T2	MPS T2	BCI	MPOC T3	LP	LP	BCI	MPCB T1
0	100000	0	0	0	0	0	0	0	0	0	0
MPOC T2	0	100000	14	0	10	2	4	0	0	2	11
MPOC T1	0	14	100000	14	12	11	13	5	5	11	3
MPOC T2	0	0	14	100000	10	2	4	0	0	2	11
MPS T2	0	10	12	10	100000	5	2	12	12	5	9
BCI	0	2	11	2	5	100000	6	8	8	0	9
MPOC T3	0	4	13	4	2	6	100000	2	2	6	9
LP	0	0	5	0	12	8	2	100000	0	8	10
LP	0	0	5	0	12	8	2	0	100000	8	10
BCI	0	2	11	2	5	0	6	8	8	100000	9
MPCB T1	0	11	3	11	9	9	9	10	10	9	100000

## Sheet: Time_by_type
type1 type2	0	1	2	3	4	5	6	7	8	9	10	11	12	13	14	15	16	17	18	19	20
0	0	0	0	0	0	0	0	0	0	0	0	0	0	0	0	0	0	0	0	0	0
1	0	0	8	9	13	7	5	7	10	5	10	12	3	5	2	11	2	6	5	5	12
2	0	8	0	10	6	1	10	1	7	3	6	5	5	13	1	5	0	2	2	12	1
3	0	9	10	0	2	6	12	12	8	8	7	7	4	2	1	3	11	9	4	9	5
4	0	13	6	2	0	13	9	14	6	6	4	4	6	3	7	7	4	7	1	3	7
5	0	7	1	6	13	0	12	13	3	8	5	12	2	0	11	4	8	2	14	14	14
6	0	5	10	12	9	12	0	1	14	2	8	0	13	3	0	9	3	11	9	0	14
7	0	7	1	13	14	13	1	0	5	2	11	4	11	4	2	10	8	12	4	1	2
8	0	10	7	8	6	3	14	5	0	10	6	14	12	10	0	14	13	4	7	1	1
9	0	5	3	8	6	8	2	2	10	0	13	7	10	4	1	0	12	0	9	12	1
10	0	10	6	7	4	5	8	11	6	13	0	7	13	4	13	4	9	11	12	1	11
11	0	12	5	7	4	12	0	4	14	7	7	0	13	0	12	2	5	7	13	3	13
12	0	3	5	4	6	2	13	11	12	10	13	13	0	4	8	1	4	11	3	7	1
13	0	5	13	2	3	0	3	4	10	4	4	0	4	0	9	0	4	4	1	2	5
14	0	2	1	1	7	11	0	2	0	1	13	12	8	9	0	7	8	11	6	5	1
15	0	11	5	3	7	4	9	10	14	0	4	2	1	0	7	0	14	13	0	12	0
16	0	2	0	11	4	8	3	8	13	12	9	5	4	4	8	14	0	4	8	10	6
17	0	6	2	9	7	2	11	12	4	0	11	7	11	4	11	13	4	0	14	2	6
18	0	5	2	4	1	14	9	4	7	9	12	13	3	1	6	0	8	14	0	6	6
19	0	5	12	9	3	14	0	1	1	12	1	3	7	2	5	12	10	2	6	0	2
20	0	12	1	5	7	14	14	2	1	1	11	13	1	5	1	0	6	6	6	2	0

## Sheet: Objective
objective
68850
