# Supplementary material for: Solving an airport ground service task assignment problem with an exact algorithm
Source: PLoS One. 2022 Dec 22;17(12):e0279131. doi: 10.1371/journal.pone.0279131 (PMC9778590; doi:10.1371/journal.pone.0279131)
Supplement: S1 Data — (ZIP) [file pone.0279131.s001.zip › data-2022.10/instances/200_61.xls]

## Sheet: task
taskNO	TT	TS	TE	TP	TQ	Tpro
0	0	0	0	0	0	0
1	12	565	640	3	1585	3
2	16	370	565	3	1586	0
3	3	450	495	1	1282	3
4	20	465	495	4	1311	0
5	2	710	740	4	1286	0
6	3	1145	1190	1	1282	3
7	2	655	675	4	1286	0
8	19	265	565	5	1182	0
9	13	630	690	3	1200	3
10	2	325	355	4	1286	0
11	20	1020	1050	4	1311	0
12	2	540	570	4	1286	0
13	12	1090	1130	3	1292	3
14	19	390	750	5	1264	0
15	2	1105	1135	4	1286	0
16	4	565	625	1	1282	3
17	2	355	385	4	1286	0
18	13	505	565	3	1200	3
19	16	340	550	3	1317	0
20	13	505	565	3	1200	3
21	10	1285	1305	1	1282	3
22	15	360	480	3	1585	0
23	2	1075	1105	4	1286	0
24	12	980	1025	3	1286	3
25	12	1145	1190	3	1286	3
26	12	1065	1110	3	1286	3
27	12	730	775	3	1286	3
28	13	565	625	3	1586	3
29	16	385	505	3	1200	0
30	11	1115	1135	1	1282	3
31	4	435	475	1	1745	3
32	11	440	460	1	1282	3
33	3	540	600	1	1282	3
34	1	750	870	5	1355	0
35	3	795	825	1	1282	3
36	20	495	525	4	1311	0
37	3	540	600	1	1282	3
38	11	500	520	1	1282	3
39	12	575	605	3	1311	3
40	2	395	425	4	1286	0
41	14	995	1040	3	1355	3
42	3	1085	1115	1	1282	3
43	14	450	495	3	1355	3
44	2	975	1005	4	1286	0
45	13	550	610	3	1275	3
46	16	490	625	3	1586	0
47	15	360	480	3	1585	0
48	11	1275	1295	1	1282	3
49	3	485	530	1	1282	3
50	20	450	480	4	1311	0
51	1	630	750	5	1355	0
52	18	455	530	3	1317	3
53	16	330	465	3	1586	0
54	3	990	1035	1	1282	3
55	1	510	630	5	1355	0
56	17	715	805	3	1358	0
57	20	465	495	4	1311	0
58	3	580	640	1	1282	3
59	12	480	540	3	1585	3
60	15	445	565	3	1585	0
61	3	755	800	1	1282	3
62	4	420	480	1	1282	3
63	2	1045	1075	4	1286	0
64	15	400	580	3	1585	0
65	16	245	380	3	1586	0
66	1	990	1110	5	1355	0
67	4	1285	1315	1	1745	3
68	16	240	375	3	1586	0
69	2	1055	1085	4	1286	0
70	15	400	490	3	1292	0
71	1	270	390	5	1355	0
72	16	245	380	3	1586	0
73	13	835	895	3	1305	3
74	1	510	630	5	1355	0
75	16	240	375	3	1586	0
76	11	1010	1030	1	1282	3
77	14	390	435	3	1355	3
78	2	485	500	4	1286	0
79	2	680	710	4	1286	0
80	14	370	415	3	1355	3
81	12	1120	1165	3	1286	3
82	13	505	565	3	1200	3
83	7	355	435	1	1745	3
84	15	705	795	3	1292	0
85	15	330	510	3	1585	0
86	20	420	450	4	1311	0
87	15	360	540	3	1585	0
88	16	445	580	3	1586	0
89	16	385	505	3	1200	0
90	4	995	1025	1	1745	3
91	16	385	550	3	1275	0
92	3	615	660	1	1282	3
93	16	490	625	3	1586	0
94	1	870	990	5	1355	0
95	2	740	745	4	1286	0
96	13	365	425	3	1586	3
97	16	685	895	3	1305	0
98	2	750	780	4	1286	0
99	14	490	535	3	1355	3
100	12	485	530	3	1286	3
101	14	355	395	3	1358	3
102	14	555	600	3	1355	3
103	20	960	990	4	1311	0
104	20	1140	1150	4	1311	0
105	19	250	670	5	1278	0
106	2	975	1005	4	1286	0
107	2	840	855	4	1286	0
108	16	370	565	3	1586	0
109	12	370	415	3	1286	3
110	14	480	525	3	1355	3
111	16	330	465	3	1586	0
112	2	1115	1145	4	1286	0
113	12	525	600	3	1585	3
114	16	300	435	3	1586	0
115	20	510	540	4	1311	0
116	20	435	465	4	1311	0
117	12	585	615	3	1311	3
118	17	275	365	3	1358	0
119	4	550	610	1	1282	3
120	20	990	1020	4	1311	0
121	20	525	555	4	1311	0
122	2	765	770	4	1286	0
123	14	1120	1165	3	1355	3
124	4	985	1025	1	1745	3
125	20	990	1020	4	1311	0
126	15	240	360	3	1585	0
127	14	555	600	3	1355	3
128	6	420	510	1	1745	3
129	16	300	435	3	1586	0
130	1	390	510	5	1355	0
131	16	655	895	3	1305	0
132	20	435	465	4	1311	0
133	12	360	420	3	1585	3
134	12	660	705	3	1286	3
135	16	655	895	3	1305	0
136	2	615	630	4	1286	0
137	20	435	465	4	1311	0
138	2	375	385	4	1286	0
139	15	400	490	3	1292	0
140	20	555	585	4	1311	0
141	12	755	800	3	1286	3
142	12	480	520	3	1292	3
143	1	510	630	5	1355	0
144	11	725	745	1	1282	3
145	1	870	990	5	1355	0
146	1	990	1110	5	1355	0
147	20	525	555	4	1311	0
148	1	990	1110	5	1355	0
149	4	365	425	1	1282	3
150	20	995	1025	4	1311	0
151	3	575	605	1	1282	3
152	1	870	990	5	1355	0
153	2	365	395	4	1286	0
154	2	540	570	4	1286	0
155	15	360	540	3	1585	0
156	12	615	660	3	1286	3
157	17	715	805	3	1358	0
158	13	520	580	3	1586	3
159	1	630	750	5	1355	0
160	17	960	1050	3	1358	0
161	2	585	615	4	1286	0
162	3	660	705	1	1282	3
163	20	570	600	4	1311	0
164	20	480	510	4	1311	0
165	1	750	870	5	1355	0
166	2	720	750	4	1286	0
167	4	445	475	1	1745	3
168	14	805	835	3	1358	3
169	2	600	630	4	1286	0
170	16	1365	1560	3	1586	0
171	2	295	325	4	1286	0
172	13	505	550	3	1282	3
173	16	715	835	3	1305	0
174	2	410	440	4	1286	0
175	3	1120	1165	1	1282	3
176	2	1025	1055	4	1286	0
177	15	445	565	3	1585	0
178	2	425	455	4	1286	0
179	20	525	555	4	1311	0
180	16	510	660	3	1200	0
181	3	1120	1150	1	1282	3
182	20	495	525	4	1311	0
183	2	690	720	4	1286	0
184	4	520	580	1	1282	3
185	3	840	885	1	1282	3
186	20	435	465	4	1311	0
187	11	1060	1080	1	1282	3
188	16	235	370	3	1586	0
189	1	1110	1140	5	1355	0
190	2	915	945	4	1286	0
191	20	1020	1050	4	1311	0
192	16	340	550	3	1317	0
193	15	360	540	3	1585	0
194	4	1275	1315	1	1745	3
195	7	905	985	1	1745	3
196	2	305	335	4	1286	0
197	2	350	380	4	1286	0
198	2	710	740	4	1286	0
199	16	1365	1560	3	1586	0
200	16	385	550	3	1275	0

## Sheet: shift
			Spro1	Spro2	Spro3	Spro4	Spro5	Spro6	Spro7	Spro8	SPro9	SQ1	SQ2	SQ3	SQ4	SQ5	SQ6	SQ7	SQ8	SQ9
shiftNO	SS	SE	1	2	3	4	5	6	7	8	9	1	2	3	4	5	6	7	8	9
0	420	660	3	3	3	0	0	0	0	0	0	1282	1585	1605	0	0	0	0	0	0
1	390	630	3	3	3	0	0	0	0	0	0	1282	1585	1605	0	0	0	0	0	0
2	540	1050	3	3	3	3	3	3	3	0	0	1282	1305	1343	1585	1586	1605	1745	0	0
3	330	840	3	3	3	3	3	3	0	0	0	1282	1317	1585	1586	1605	1745	0	0	0
4	1350	1860	3	3	3	3	3	1	3	0	0	1282	1343	1585	1586	1587	1605	1745	0	0
5	690	1200	3	3	3	3	3	3	3	0	0	1282	1286	1292	1358	1585	1586	1605	0	0
6	270	510	3	3	3	3	1	0	0	0	0	1282	1355	1585	1586	1605	0	0	0	0
7	300	540	3	3	1	0	0	0	0	0	0	1282	1586	1605	0	0	0	0	0	0
8	900	1410	3	3	3	3	3	3	1	0	0	1282	1286	1292	1358	1585	1586	1605	0	0
9	900	1410	3	3	3	3	1	3	0	0	0	1282	1311	1585	1586	1605	1745	0	0	0
10	600	1110	3	3	3	3	3	3	1	0	0	1282	1286	1292	1358	1585	1586	1605	0	0
11	360	870	3	3	3	3	3	3	3	3	3	1282	1286	1292	1358	1467	1585	1586	1605	1745
12	300	810	3	3	3	3	1	0	0	0	0	1282	1355	1358	1585	1605	0	0	0	0
13	510	1020	3	3	3	3	1	0	0	0	0	1282	1355	1358	1585	1605	0	0	0	0
14	180	690	3	3	3	3	3	3	1	3	0	1282	1305	1343	1585	1586	1587	1605	1745	0
15	180	690	3	3	3	3	3	3	3	0	0	1182	1282	1317	1585	1586	1605	1745	0	0
16	360	870	3	3	3	3	3	3	1	0	0	1282	1286	1292	1358	1585	1586	1605	0	0
17	330	840	3	3	3	3	3	3	0	0	0	1200	1282	1292	1585	1586	1605	0	0	0
18	180	690	3	3	3	3	1	3	0	0	0	1200	1282	1585	1586	1605	1745	0	0	0
19	930	1170	3	3	3	1	0	0	0	0	0	1282	1355	1585	1605	0	0	0	0	0
20	360	600	3	3	3	1	0	0	0	0	0	1282	1585	1586	1605	0	0	0	0	0
21	390	900	3	3	3	3	3	1	1	3	0	1282	1305	1343	1585	1586	1587	1605	1745	0
22	690	1200	3	3	3	3	3	3	1	3	0	1282	1286	1292	1358	1585	1586	1605	1745	0
23	1110	1650	3	3	3	1	3	0	0	0	0	1282	1355	1585	1605	1745	0	0	0	0
24	600	1110	3	3	3	3	3	3	1	3	0	1282	1305	1343	1585	1586	1587	1605	1745	0
25	180	420	3	3	3	0	0	0	0	0	0	1282	1586	1605	0	0	0	0	0	0
26	330	840	3	3	3	3	3	3	3	3	3	1200	1282	1286	1292	1358	1585	1586	1605	1745
27	270	570	3	3	3	3	3	1	0	0	0	1282	1286	1292	1358	1585	1605	0	0	0
28	360	600	3	3	3	0	0	0	0	0	0	1282	1585	1605	0	0	0	0	0	0
29	180	690	3	3	3	3	3	3	1	1	0	1200	1282	1292	1358	1585	1586	1605	1745	0
30	1110	1620	3	3	3	3	1	3	0	0	0	1282	1317	1585	1586	1605	1745	0	0	0
31	270	510	3	3	3	0	0	0	0	0	0	1282	1586	1605	0	0	0	0	0	0
32	360	870	3	3	3	3	3	3	3	0	0	1282	1286	1343	1585	1586	1605	1745	0	0
33	270	510	3	3	3	3	1	0	0	0	0	1282	1355	1585	1586	1605	0	0	0	0
34	360	600	3	3	3	0	0	0	0	0	0	1282	1585	1605	0	0	0	0	0	0
35	960	1470	3	3	3	3	3	3	1	3	0	1282	1286	1292	1358	1585	1586	1605	1745	0
36	360	600	3	3	1	0	0	0	0	0	0	1282	1586	1605	0	0	0	0	0	0
37	690	1200	3	3	3	3	3	3	3	0	0	1282	1305	1343	1585	1586	1605	1745	0	0
38	390	900	3	3	3	3	3	3	0	0	0	1282	1305	1343	1585	1586	1605	0	0	0
39	330	840	3	3	3	3	0	0	0	0	0	1282	1317	1605	1745	0	0	0	0	0
40	240	750	3	3	3	3	1	1	0	0	0	1282	1355	1585	1586	1605	1745	0	0	0
41	270	510	3	3	3	3	3	0	0	0	0	1282	1355	1585	1586	1605	0	0	0	0
42	330	840	3	3	3	3	1	0	0	0	0	1282	1317	1585	1586	1605	0	0	0	0
43	180	690	3	3	3	3	3	3	3	0	0	1200	1282	1292	1358	1585	1586	1605	0	0
44	180	690	3	3	3	3	3	0	0	0	0	1282	1311	1585	1586	1605	0	0	0	0
45	600	1110	3	3	3	3	3	3	3	0	0	1282	1286	1292	1358	1585	1586	1605	0	0
46	900	1140	3	3	3	3	1	0	0	0	0	1282	1585	1586	1587	1605	0	0	0	0
47	480	990	3	3	3	3	1	3	0	0	0	1282	1355	1585	1586	1605	1745	0	0	0
48	270	780	3	3	3	3	3	1	3	0	0	1200	1264	1282	1585	1586	1605	1745	0	0
49	180	690	3	3	3	3	3	3	0	0	0	1275	1282	1317	1585	1586	1605	0	0	0
50	240	750	3	3	3	3	3	1	0	0	0	1275	1278	1282	1585	1586	1605	0	0	0
51	270	510	3	3	3	3	3	0	0	0	0	1282	1585	1586	1587	1605	0	0	0	0
52	450	960	3	3	3	3	1	3	0	0	0	1282	1311	1585	1586	1605	1745	0	0	0
53	390	630	3	3	3	0	0	0	0	0	0	1282	1586	1605	0	0	0	0	0	0
54	420	900	3	3	3	3	3	3	3	3	0	1282	1305	1343	1585	1586	1587	1605	1745	0
55	630	1140	3	3	3	3	3	3	1	0	0	1282	1286	1292	1358	1585	1586	1605	0	0
56	1080	1590	3	3	3	3	3	3	3	3	0	1282	1286	1292	1358	1585	1586	1605	1745	0
57	990	1500	3	3	3	3	3	3	0	0	0	1282	1311	1585	1586	1605	1745	0	0	0
58	360	600	3	3	3	0	0	0	0	0	0	1282	1585	1605	0	0	0	0	0	0
59	180	690	3	3	3	3	3	3	1	3	0	1200	1282	1292	1358	1585	1586	1605	1745	0
60	840	1350	3	3	3	3	3	3	3	3	0	1282	1286	1292	1358	1585	1586	1605	1745	0

## Sheet: TraveTime_by_type
	0	MPOC T2	MPOC T1	MPOC T2	MPS T2	BCI	MPOC T3	LP	LP	BCI	MPCB T1
0	100000	0	0	0	0	0	0	0	0	0	0
MPOC T2	0	100000	14	0	10	2	4	0	0	2	11
MPOC T1	0	14	100000	14	12	11	13	5	5	11	3
MPOC T2	0	0	14	100000	10	2	4	0	0	2	11
MPS T2	0	10	12	10	100000	5	2	12	12	5	9
BCI	0	2	11	2	5	100000	6	8	8	0	9
MPOC T3	0	4	13	4	2	6	100000	2	2	6	9
LP	0	0	5	0	12	8	2	100000	0	8	10
LP	0	0	5	0	12	8	2	0	100000	8	10
BCI	0	2	11	2	5	0	6	8	8	100000	9
MPCB T1	0	11	3	11	9	9	9	10	10	9	100000

## Sheet: Time_by_type
type1 type2	0	1	2	3	4	5	6	7	8	9	10	11	12	13	14	15	16	17	18	19	20
0	0	0	0	0	0	0	0	0	0	0	0	0	0	0	0	0	0	0	0	0	0
1	0	0	8	9	13	7	5	7	10	5	10	12	3	5	2	11	2	6	5	5	12
2	0	8	0	10	6	1	10	1	7	3	6	5	5	13	1	5	0	2	2	12	1
3	0	9	10	0	2	6	12	12	8	8	7	7	4	2	1	3	11	9	4	9	5
4	0	13	6	2	0	13	9	14	6	6	4	4	6	3	7	7	4	7	1	3	7
5	0	7	1	6	13	0	12	13	3	8	5	12	2	0	11	4	8	2	14	14	14
6	0	5	10	12	9	12	0	1	14	2	8	0	13	3	0	9	3	11	9	0	14
7	0	7	1	13	14	13	1	0	5	2	11	4	11	4	2	10	8	12	4	1	2
8	0	10	7	8	6	3	14	5	0	10	6	14	12	10	0	14	13	4	7	1	1
9	0	5	3	8	6	8	2	2	10	0	13	7	10	4	1	0	12	0	9	12	1
10	0	10	6	7	4	5	8	11	6	13	0	7	13	4	13	4	9	11	12	1	11
11	0	12	5	7	4	12	0	4	14	7	7	0	13	0	12	2	5	7	13	3	13
12	0	3	5	4	6	2	13	11	12	10	13	13	0	4	8	1	4	11	3	7	1
13	0	5	13	2	3	0	3	4	10	4	4	0	4	0	9	0	4	4	1	2	5
14	0	2	1	1	7	11	0	2	0	1	13	12	8	9	0	7	8	11	6	5	1
15	0	11	5	3	7	4	9	10	14	0	4	2	1	0	7	0	14	13	0	12	0
16	0	2	0	11	4	8	3	8	13	12	9	5	4	4	8	14	0	4	8	10	6
17	0	6	2	9	7	2	11	12	4	0	11	7	11	4	11	13	4	0	14	2	6
18	0	5	2	4	1	14	9	4	7	9	12	13	3	1	6	0	8	14	0	6	6
19	0	5	12	9	3	14	0	1	1	12	1	3	7	2	5	12	10	2	6	0	2
20	0	12	1	5	7	14	14	2	1	1	11	13	1	5	1	0	6	6	6	2	0

## Sheet: Objective
objective
86290
