# Supplementary material for: Solving an airport ground service task assignment problem with an exact algorithm
Source: PLoS One. 2022 Dec 22;17(12):e0279131. doi: 10.1371/journal.pone.0279131 (PMC9778590; doi:10.1371/journal.pone.0279131)
Supplement: S1 Data — (ZIP) [file pone.0279131.s001.zip › data-2022.10/instances/210_63.xls]

## Sheet: task
taskNO	TT	TS	TE	TP	TQ	Tpro
0	0	0	0	0	0	0
1	1	390	510	5	1355	0
2	14	355	395	3	1358	3
3	2	1115	1145	4	1286	0
4	14	1050	1080	3	1358	3
5	15	400	580	3	1585	0
6	2	840	855	4	1286	0
7	16	330	465	3	1586	0
8	3	755	800	1	1282	3
9	2	1085	1115	4	1286	0
10	18	455	530	3	1317	3
11	20	435	465	4	1311	0
12	12	495	570	3	1585	3
13	16	1365	1560	3	1586	0
14	13	820	895	3	1305	3
15	15	360	540	3	1585	0
16	13	520	580	3	1586	3
17	20	555	585	4	1311	0
18	13	835	895	3	1305	3
19	14	480	525	3	1355	3
20	6	1020	1110	1	1745	3
21	10	445	465	1	1282	3
22	7	355	435	1	1745	3
23	20	990	1020	4	1311	0
24	3	1145	1190	1	1282	3
25	14	555	600	3	1355	3
26	13	630	690	3	1200	3
27	15	330	510	3	1585	0
28	14	1120	1165	3	1355	3
29	13	550	610	3	1586	3
30	15	400	580	3	1585	0
31	16	445	580	3	1586	0
32	13	630	690	3	1200	3
33	20	1080	1110	4	1311	0
34	11	485	505	1	1282	3
35	16	235	370	3	1586	0
36	12	990	1035	3	1286	3
37	3	615	660	1	1282	3
38	15	400	580	3	1585	0
39	18	595	660	3	1200	3
40	20	1080	1110	4	1311	0
41	16	370	565	3	1586	0
42	1	990	1110	5	1355	0
43	14	620	665	3	1355	3
44	12	425	470	3	1286	3
45	3	1065	1110	1	1282	3
46	4	360	420	1	1282	3
47	15	705	795	3	1292	0
48	2	975	1005	4	1286	0
49	1	510	630	5	1355	0
50	6	420	510	1	1745	3
51	4	450	510	1	1282	3
52	14	1040	1080	3	1358	3
53	16	685	895	3	1305	0
54	4	985	1025	1	1745	3
55	20	990	1020	4	1311	0
56	2	680	710	4	1286	0
57	3	575	605	1	1282	3
58	2	615	630	4	1286	0
59	14	370	415	3	1355	3
60	2	335	365	4	1286	0
61	1	270	390	5	1355	0
62	12	1145	1190	3	1286	3
63	2	380	395	4	1286	0
64	12	575	605	3	1311	3
65	16	300	435	3	1586	0
66	3	510	570	1	1282	3
67	2	630	660	4	1286	0
68	3	360	420	1	1282	3
69	3	480	540	1	1282	3
70	4	995	1025	1	1745	3
71	20	1025	1055	4	1311	0
72	16	340	550	3	1317	0
73	2	780	810	4	1286	0
74	1	630	750	5	1355	0
75	16	340	490	3	1317	0
76	15	705	795	3	1292	0
77	17	960	1050	3	1358	0
78	16	370	565	3	1586	0
79	14	490	535	3	1355	3
80	1	390	510	5	1355	0
81	20	435	465	4	1311	0
82	20	465	495	4	1311	0
83	20	1020	1050	4	1311	0
84	20	525	555	4	1311	0
85	1	870	990	5	1355	0
86	16	240	375	3	1586	0
87	3	580	640	1	1282	3
88	2	440	465	4	1286	0
89	20	420	450	4	1311	0
90	2	540	570	4	1286	0
91	14	390	435	3	1355	3
92	16	385	505	3	1200	0
93	18	455	520	3	1200	3
94	12	480	520	3	1292	3
95	2	965	995	4	1286	0
96	2	660	690	4	1286	0
97	15	240	360	3	1585	0
98	15	360	480	3	1585	0
99	2	385	415	4	1286	0
100	1	630	750	5	1355	0
101	14	1120	1165	3	1355	3
102	16	370	565	3	1586	0
103	1	390	510	5	1355	0
104	2	455	485	4	1286	0
105	2	1045	1075	4	1286	0
106	10	500	565	1	1282	3
107	11	870	890	1	1282	3
108	11	725	745	1	1282	3
109	1	1110	1140	5	1355	0
110	1	1110	1140	5	1355	0
111	16	235	370	3	1586	0
112	2	915	945	4	1286	0
113	2	485	500	4	1286	0
114	20	465	495	4	1311	0
115	15	400	490	3	1292	0
116	15	360	480	3	1585	0
117	11	515	535	1	1282	3
118	14	370	415	3	1355	3
119	1	1110	1140	5	1355	0
120	3	795	825	1	1282	3
121	1	270	390	5	1355	0
122	4	365	425	1	1282	3
123	15	240	360	3	1585	0
124	12	980	1025	3	1286	3
125	15	360	540	3	1585	0
126	11	1275	1295	1	1282	3
127	13	505	565	3	1200	3
128	16	715	835	3	1305	0
129	3	540	600	1	1282	3
130	12	1090	1130	3	1292	3
131	1	870	990	5	1355	0
132	16	340	490	3	1317	0
133	12	660	705	3	1286	3
134	2	475	500	4	1286	0
135	3	510	570	1	1282	3
136	1	510	630	5	1355	0
137	13	420	480	3	1586	3
138	12	360	420	3	1585	3
139	15	400	580	3	1585	0
140	1	870	990	5	1355	0
141	1	390	510	5	1355	0
142	4	445	475	1	1745	3
143	12	730	775	3	1286	3
144	1	630	750	5	1355	0
145	15	1010	1100	3	1292	0
146	13	505	565	3	1200	3
147	1	630	750	5	1355	0
148	2	570	600	4	1286	0
149	2	710	740	4	1286	0
150	16	330	465	3	1586	0
151	1	990	1110	5	1355	0
152	12	1085	1115	3	1311	3
153	4	1275	1315	1	1745	3
154	15	445	565	3	1585	0
155	12	840	885	3	1286	3
156	20	960	990	4	1311	0
157	12	375	420	3	1286	3
158	14	480	525	3	1355	3
159	16	510	660	3	1200	0
160	2	540	570	4	1286	0
161	20	525	555	4	1311	0
162	16	370	565	3	1586	0
163	2	375	385	4	1286	0
164	3	540	600	1	1282	3
165	11	1320	1340	1	1282	3
166	14	795	835	3	1358	3
167	15	360	480	3	1585	0
168	4	1285	1315	1	1745	3
169	13	550	610	3	1275	3
170	12	755	800	3	1286	3
171	3	485	530	1	1282	3
172	20	465	495	4	1311	0
173	16	685	895	3	1305	0
174	1	870	990	5	1355	0
175	10	790	865	1	1282	3
176	1	990	1110	5	1355	0
177	2	680	710	4	1286	0
178	2	765	770	4	1286	0
179	4	420	480	1	1282	3
180	15	330	510	3	1585	0
181	3	840	885	1	1282	3
182	16	490	625	3	1586	0
183	20	540	570	4	1311	0
184	20	495	525	4	1311	0
185	20	495	525	4	1311	0
186	16	385	550	3	1275	0
187	14	995	1040	3	1355	3
188	2	710	740	4	1286	0
189	3	450	495	1	1282	3
190	1	270	390	5	1355	0
191	2	740	770	4	1286	0
192	4	565	625	1	1282	3
193	13	610	670	3	1586	3
194	15	445	565	3	1585	0
195	1	870	990	5	1355	0
196	10	1285	1305	1	1282	3
197	16	445	580	3	1586	0
198	14	450	495	3	1355	3
199	1	990	1110	5	1355	0
200	17	715	805	3	1358	0
201	14	450	495	3	1355	3
202	13	630	690	3	1200	3
203	3	660	705	1	1282	3
204	20	570	600	4	1311	0
205	20	1020	1050	4	1311	0
206	20	585	615	4	1311	0
207	12	485	530	3	1286	3
208	15	705	795	3	1292	0
209	2	305	335	4	1286	0
210	1	270	390	5	1355	0

## Sheet: shift
			Spro1	Spro2	Spro3	Spro4	Spro5	Spro6	Spro7	Spro8	SPro9	SQ1	SQ2	SQ3	SQ4	SQ5	SQ6	SQ7	SQ8	SQ9
shiftNO	SS	SE	1	2	3	4	5	6	7	8	9	1	2	3	4	5	6	7	8	9
0	510	1020	3	3	3	3	3	3	1	0	0	1282	1286	1292	1358	1585	1586	1605	0	0
1	360	600	3	3	3	1	0	0	0	0	0	1282	1585	1586	1605	0	0	0	0	0
2	300	810	3	3	3	3	1	0	0	0	0	1282	1355	1358	1585	1605	0	0	0	0
3	270	510	3	3	3	3	0	0	0	0	0	1282	1355	1585	1605	0	0	0	0	0
4	390	750	3	3	3	3	3	3	0	0	0	1275	1278	1282	1585	1586	1605	0	0	0
5	300	810	3	3	3	3	3	3	3	3	0	1282	1286	1292	1358	1585	1586	1605	1745	0
6	510	1020	3	3	3	3	1	3	0	0	0	1282	1286	1585	1586	1605	1745	0	0	0
7	330	570	3	3	3	3	0	0	0	0	0	1282	1585	1586	1605	0	0	0	0	0
8	300	540	3	3	3	1	0	0	0	0	0	1282	1585	1586	1605	0	0	0	0	0
9	900	1410	3	3	3	3	3	3	1	0	0	1282	1286	1292	1358	1585	1586	1605	0	0
10	510	750	3	3	3	3	1	0	0	0	0	1282	1311	1585	1586	1605	0	0	0	0
11	330	570	3	3	3	3	3	3	0	0	0	1282	1343	1585	1586	1587	1605	0	0	0
12	630	1140	3	3	3	3	0	0	0	0	0	1282	1355	1585	1605	0	0	0	0	0
13	390	630	3	3	1	0	0	0	0	0	0	1282	1586	1605	0	0	0	0	0	0
14	690	1200	3	3	3	3	3	3	1	3	0	1282	1286	1292	1358	1585	1586	1605	1745	0
15	1410	1650	3	3	3	3	3	0	0	0	0	1282	1585	1586	1605	1745	0	0	0	0
16	420	660	3	3	3	0	0	0	0	0	0	1282	1585	1605	0	0	0	0	0	0
17	270	510	3	3	3	3	1	0	0	0	0	1282	1355	1585	1586	1605	0	0	0	0
18	270	510	3	3	3	3	1	0	0	0	0	1282	1355	1585	1586	1605	0	0	0	0
19	180	690	3	3	3	3	3	3	1	3	0	1282	1292	1317	1358	1585	1586	1605	1745	0
20	1350	1860	3	3	3	3	3	1	3	0	0	1282	1343	1585	1586	1587	1605	1745	0	0
21	360	870	3	3	3	3	3	3	3	0	0	1282	1286	1343	1585	1586	1605	1745	0	0
22	1110	1620	3	3	3	3	1	3	0	0	0	1282	1317	1585	1586	1605	1745	0	0	0
23	360	600	3	3	3	3	3	3	0	0	0	1282	1311	1585	1586	1605	1745	0	0	0
24	930	1170	3	3	3	1	0	0	0	0	0	1282	1355	1585	1605	0	0	0	0	0
25	1200	1710	3	3	3	3	3	3	3	0	0	1282	1343	1585	1586	1587	1605	1745	0	0
26	1050	1560	3	3	3	3	1	3	0	0	0	1282	1343	1585	1586	1605	1745	0	0	0
27	180	690	3	3	3	3	3	3	1	3	0	1200	1282	1292	1358	1585	1586	1605	1745	0
28	270	780	3	3	3	3	3	1	3	0	0	1200	1264	1282	1585	1586	1605	1745	0	0
29	240	750	3	3	3	3	3	1	0	0	0	1275	1278	1282	1585	1586	1605	0	0	0
30	390	900	3	3	3	3	3	3	3	1	0	1282	1305	1343	1585	1586	1587	1605	1745	0
31	600	1110	3	3	3	3	3	3	1	3	0	1282	1305	1343	1585	1586	1587	1605	1745	0
32	330	840	3	3	3	3	3	3	0	0	0	1282	1317	1585	1586	1605	1745	0	0	0
33	1230	1740	3	3	3	3	3	1	3	0	0	1282	1286	1292	1358	1585	1605	1745	0	0
34	420	660	3	3	3	3	0	0	0	0	0	1282	1585	1586	1605	0	0	0	0	0
35	450	960	3	3	3	3	1	3	0	0	0	1282	1311	1585	1586	1605	1745	0	0	0
36	360	600	3	3	3	0	0	0	0	0	0	1282	1585	1605	0	0	0	0	0	0
37	180	690	3	3	3	3	1	1	0	0	0	1275	1282	1585	1586	1605	1745	0	0	0
38	360	870	3	3	3	3	3	3	1	0	0	1282	1286	1292	1358	1585	1586	1605	0	0
39	330	630	3	3	3	3	3	0	0	0	0	1275	1282	1585	1586	1605	0	0	0	0
40	900	1140	3	3	3	3	1	0	0	0	0	1282	1585	1586	1587	1605	0	0	0	0
41	390	630	3	3	3	0	0	0	0	0	0	1282	1585	1605	0	0	0	0	0	0
42	330	570	3	3	1	0	0	0	0	0	0	1282	1586	1605	0	0	0	0	0	0
43	660	1290	3	3	3	3	3	1	3	0	0	1282	1286	1311	1585	1586	1605	1745	0	0
44	240	750	3	3	3	3	1	1	0	0	0	1282	1355	1585	1586	1605	1745	0	0	0
45	180	690	3	3	3	1	0	0	0	0	0	1282	1585	1586	1605	0	0	0	0	0
46	960	1470	3	3	3	3	3	3	1	3	0	1282	1286	1292	1358	1585	1586	1605	1745	0
47	180	420	3	3	3	0	0	0	0	0	0	1282	1586	1605	0	0	0	0	0	0
48	180	690	3	3	3	3	1	3	0	0	0	1275	1282	1585	1586	1605	1745	0	0	0
49	960	1470	3	3	3	3	1	3	0	0	0	1282	1311	1585	1586	1605	1745	0	0	0
50	420	930	3	3	3	3	1	0	0	0	0	1282	1311	1585	1586	1605	0	0	0	0
51	360	600	3	3	3	0	0	0	0	0	0	1282	1585	1605	0	0	0	0	0	0
52	360	600	3	3	3	3	1	0	0	0	0	1282	1311	1585	1586	1605	0	0	0	0
53	300	600	3	3	3	3	3	3	3	0	0	1282	1286	1292	1358	1585	1586	1605	0	0
54	240	750	3	3	3	3	1	3	0	0	0	1275	1282	1585	1586	1605	1745	0	0	0
55	180	690	3	3	3	3	3	3	3	3	0	1282	1286	1292	1358	1585	1586	1605	1745	0
56	630	1140	3	3	3	3	3	3	1	0	0	1282	1286	1292	1358	1585	1586	1605	0	0
57	390	630	3	3	1	0	0	0	0	0	0	1282	1585	1605	0	0	0	0	0	0
58	930	1170	3	3	3	1	0	0	0	0	0	1282	1355	1585	1605	0	0	0	0	0
59	480	990	3	3	3	3	3	1	1	0	0	1282	1343	1355	1585	1586	1605	1745	0	0
60	180	690	3	3	3	3	3	3	3	0	0	1182	1282	1317	1585	1586	1605	1745	0	0
61	600	1110	3	3	3	3	3	3	3	0	0	1282	1286	1292	1358	1585	1586	1605	0	0
62	450	690	3	3	1	0	0	0	0	0	0	1282	1585	1605	0	0	0	0	0	0

## Sheet: TraveTime_by_type
	0	MPOC T2	MPOC T1	MPOC T2	MPS T2	BCI	MPOC T3	LP	LP	BCI	MPCB T1
0	100000	0	0	0	0	0	0	0	0	0	0
MPOC T2	0	100000	14	0	10	2	4	0	0	2	11
MPOC T1	0	14	100000	14	12	11	13	5	5	11	3
MPOC T2	0	0	14	100000	10	2	4	0	0	2	11
MPS T2	0	10	12	10	100000	5	2	12	12	5	9
BCI	0	2	11	2	5	100000	6	8	8	0	9
MPOC T3	0	4	13	4	2	6	100000	2	2	6	9
LP	0	0	5	0	12	8	2	100000	0	8	10
LP	0	0	5	0	12	8	2	0	100000	8	10
BCI	0	2	11	2	5	0	6	8	8	100000	9
MPCB T1	0	11	3	11	9	9	9	10	10	9	100000

## Sheet: Time_by_type
type1 type2	0	1	2	3	4	5	6	7	8	9	10	11	12	13	14	15	16	17	18	19	20
0	0	0	0	0	0	0	0	0	0	0	0	0	0	0	0	0	0	0	0	0	0
1	0	0	8	9	13	7	5	7	10	5	10	12	3	5	2	11	2	6	5	5	12
2	0	8	0	10	6	1	10	1	7	3	6	5	5	13	1	5	0	2	2	12	1
3	0	9	10	0	2	6	12	12	8	8	7	7	4	2	1	3	11	9	4	9	5
4	0	13	6	2	0	13	9	14	6	6	4	4	6	3	7	7	4	7	1	3	7
5	0	7	1	6	13	0	12	13	3	8	5	12	2	0	11	4	8	2	14	14	14
6	0	5	10	12	9	12	0	1	14	2	8	0	13	3	0	9	3	11	9	0	14
7	0	7	1	13	14	13	1	0	5	2	11	4	11	4	2	10	8	12	4	1	2
8	0	10	7	8	6	3	14	5	0	10	6	14	12	10	0	14	13	4	7	1	1
9	0	5	3	8	6	8	2	2	10	0	13	7	10	4	1	0	12	0	9	12	1
10	0	10	6	7	4	5	8	11	6	13	0	7	13	4	13	4	9	11	12	1	11
11	0	12	5	7	4	12	0	4	14	7	7	0	13	0	12	2	5	7	13	3	13
12	0	3	5	4	6	2	13	11	12	10	13	13	0	4	8	1	4	11	3	7	1
13	0	5	13	2	3	0	3	4	10	4	4	0	4	0	9	0	4	4	1	2	5
14	0	2	1	1	7	11	0	2	0	1	13	12	8	9	0	7	8	11	6	5	1
15	0	11	5	3	7	4	9	10	14	0	4	2	1	0	7	0	14	13	0	12	0
16	0	2	0	11	4	8	3	8	13	12	9	5	4	4	8	14	0	4	8	10	6
17	0	6	2	9	7	2	11	12	4	0	11	7	11	4	11	13	4	0	14	2	6
18	0	5	2	4	1	14	9	4	7	9	12	13	3	1	6	0	8	14	0	6	6
19	0	5	12	9	3	14	0	1	1	12	1	3	7	2	5	12	10	2	6	0	2
20	0	12	1	5	7	14	14	2	1	1	11	13	1	5	1	0	6	6	6	2	0

## Sheet: Objective
objective
