# Supplementary material for: Solving an airport ground service task assignment problem with an exact algorithm
Source: PLoS One. 2022 Dec 22;17(12):e0279131. doi: 10.1371/journal.pone.0279131 (PMC9778590; doi:10.1371/journal.pone.0279131)
Supplement: S1 Data — (ZIP) [file pone.0279131.s001.zip › data-2022.10/instances/220_66.xls]

## Sheet: task
taskNO	TT	TS	TE	TP	TQ	Tpro
0	0	0	0	0	0	0
1	2	325	355	4	1286	0
2	14	885	930	3	1355	3
3	14	885	930	3	1355	3
4	20	1110	1140	4	1311	0
5	2	765	770	4	1286	0
6	13	505	565	3	1200	3
7	20	435	465	4	1311	0
8	16	340	490	3	1317	0
9	20	1020	1050	4	1311	0
10	4	1275	1315	1	1745	3
11	17	275	365	3	1358	0
12	3	1110	1140	1	1745	3
13	3	755	800	1	1282	3
14	15	705	795	3	1292	0
15	12	450	495	3	1286	3
16	1	750	870	5	1355	0
17	12	425	470	3	1286	3
18	12	840	885	3	1286	3
19	11	1010	1030	1	1282	3
20	1	390	510	5	1355	0
21	11	515	535	1	1282	3
22	15	445	565	3	1585	0
23	14	450	495	3	1355	3
24	11	870	890	1	1282	3
25	20	495	525	4	1311	0
26	15	360	540	3	1585	0
27	1	510	630	5	1355	0
28	12	785	825	3	1292	3
29	16	510	630	3	1200	0
30	3	585	615	1	1282	3
31	15	360	540	3	1585	0
32	2	975	1005	4	1286	0
33	15	360	540	3	1585	0
34	1	1110	1140	5	1355	0
35	3	1085	1115	1	1282	3
36	16	340	505	3	1317	0
37	3	980	1025	1	1282	3
38	15	360	540	3	1585	0
39	14	995	1040	3	1355	3
40	13	490	550	3	1317	3
41	3	660	705	1	1282	3
42	12	615	660	3	1286	3
43	12	660	705	3	1286	3
44	1	1110	1140	5	1355	0
45	20	435	465	4	1311	0
46	14	995	1040	3	1355	3
47	2	615	630	4	1286	0
48	16	370	565	3	1586	0
49	12	585	615	3	1311	3
50	16	340	550	3	1317	0
51	12	1090	1130	3	1292	3
52	3	795	825	1	1282	3
53	2	1070	1080	4	1286	0
54	16	715	835	3	1305	0
55	17	515	605	3	1358	0
56	17	515	605	3	1358	0
57	13	835	895	3	1305	3
58	13	565	625	3	1586	3
59	12	480	540	3	1585	3
60	1	630	750	5	1355	0
61	12	480	520	3	1292	3
62	14	620	665	3	1355	3
63	17	960	1050	3	1358	0
64	14	620	665	3	1355	3
65	16	510	660	3	1200	0
66	2	395	425	4	1286	0
67	16	300	435	3	1586	0
68	14	480	525	3	1355	3
69	14	450	495	3	1355	3
70	1	870	990	5	1355	0
71	16	385	505	3	1200	0
72	2	740	770	4	1286	0
73	19	390	750	5	1264	0
74	14	1005	1050	3	1355	3
75	16	445	580	3	1586	0
76	16	400	535	3	1586	0
77	2	540	570	4	1286	0
78	2	840	855	4	1286	0
79	2	570	600	4	1286	0
80	15	400	490	3	1292	0
81	15	360	480	3	1585	0
82	4	520	580	1	1282	3
83	20	525	555	4	1311	0
84	20	435	465	4	1311	0
85	19	250	670	5	1278	0
86	2	540	570	4	1286	0
87	2	600	630	4	1286	0
88	10	995	1015	1	1282	3
89	20	990	1020	4	1311	0
90	16	1365	1560	3	1586	0
91	20	420	450	4	1311	0
92	11	485	505	1	1282	3
93	20	465	495	4	1311	0
94	4	610	670	1	1282	3
95	2	655	675	4	1286	0
96	13	505	565	3	1200	3
97	1	870	990	5	1355	0
98	2	630	660	4	1286	0
99	14	760	805	3	1355	3
100	17	960	1050	3	1358	0
101	20	585	615	4	1311	0
102	16	385	550	3	1275	0
103	3	490	520	1	1282	3
104	16	1365	1560	3	1586	0
105	20	435	465	4	1311	0
106	2	750	780	4	1286	0
107	16	330	465	3	1586	0
108	12	575	605	3	1311	3
109	1	270	390	5	1355	0
110	15	240	360	3	1585	0
111	20	1050	1080	4	1311	0
112	2	720	750	4	1286	0
113	14	365	395	3	1358	3
114	4	985	1025	1	1745	3
115	1	390	510	5	1355	0
116	4	550	610	1	1282	3
117	1	1110	1140	5	1355	0
118	1	630	750	5	1355	0
119	2	485	500	4	1286	0
120	2	585	615	4	1286	0
121	20	1025	1055	4	1311	0
122	19	265	565	5	1182	0
123	3	375	420	1	1282	3
124	1	1110	1140	5	1355	0
125	14	490	535	3	1355	3
126	4	355	415	1	1282	3
127	10	1285	1305	1	1282	3
128	16	490	625	3	1586	0
129	16	490	625	3	1586	0
130	15	705	795	3	1292	0
131	13	450	510	3	1586	3
132	20	465	495	4	1311	0
133	1	390	510	5	1355	0
134	11	1275	1295	1	1282	3
135	13	835	895	3	1305	3
136	15	1010	1100	3	1292	0
137	20	960	990	4	1311	0
138	2	945	975	4	1286	0
139	17	715	805	3	1358	0
140	15	705	795	3	1292	0
141	12	565	640	3	1585	3
142	20	465	495	4	1311	0
143	2	350	380	4	1286	0
144	2	425	455	4	1286	0
145	16	1365	1560	3	1586	0
146	2	710	740	4	1286	0
147	20	480	510	4	1311	0
148	13	630	690	3	1200	3
149	10	790	865	1	1282	3
150	2	1105	1135	4	1286	0
151	2	710	740	4	1286	0
152	12	375	420	3	1286	3
153	3	510	570	1	1282	3
154	2	365	395	4	1286	0
155	12	495	570	3	1585	3
156	3	840	885	1	1282	3
157	14	390	435	3	1355	3
158	14	795	835	3	1358	3
159	16	385	505	3	1200	0
160	16	445	580	3	1586	0
161	2	965	995	4	1286	0
162	4	365	425	1	1282	3
163	3	565	625	1	1282	3
164	16	240	375	3	1586	0
165	16	300	435	3	1586	0
166	15	330	510	3	1585	0
167	16	655	895	3	1305	0
168	2	990	995	4	1286	0
169	2	975	1005	4	1286	0
170	20	1140	1150	4	1311	0
171	16	385	505	3	1200	0
172	14	1120	1165	3	1355	3
173	15	360	480	3	1585	0
174	2	740	745	4	1286	0
175	16	370	565	3	1586	0
176	11	995	1015	1	1282	3
177	13	630	690	3	1200	3
178	12	1145	1190	3	1286	3
179	1	1110	1140	5	1355	0
180	2	375	385	4	1286	0
181	14	805	835	3	1358	3
182	15	240	360	3	1585	0
183	16	400	535	3	1586	0
184	11	725	745	1	1282	3
185	1	750	870	5	1355	0
186	3	450	495	1	1282	3
187	13	355	415	3	1586	3
188	2	305	335	4	1286	0
189	20	1050	1080	4	1311	0
190	2	295	325	4	1286	0
191	20	450	480	4	1311	0
192	16	655	895	3	1305	0
193	15	360	480	3	1585	0
194	1	990	1110	5	1355	0
195	14	1120	1165	3	1355	3
196	15	400	580	3	1585	0
197	3	540	600	1	1282	3
198	2	355	385	4	1286	0
199	18	595	660	3	1200	3
200	16	240	375	3	1586	0
201	16	715	835	3	1305	0
202	16	330	465	3	1586	0
203	16	235	370	3	1586	0
204	20	540	570	4	1311	0
205	16	445	580	3	1586	0
206	15	445	565	3	1585	0
207	3	1145	1190	1	1282	3
208	15	330	510	3	1585	0
209	20	510	540	4	1311	0
210	3	615	660	1	1282	3
211	1	870	990	5	1355	0
212	2	1075	1105	4	1286	0
213	2	1045	1075	4	1286	0
214	3	510	570	1	1282	3
215	1	510	630	5	1355	0
216	2	335	365	4	1286	0
217	2	690	720	4	1286	0
218	20	555	585	4	1311	0
219	18	455	530	3	1317	3
220	3	1120	1150	1	1282	3

## Sheet: shift
			Spro1	Spro2	Spro3	Spro4	Spro5	Spro6	Spro7	Spro8	SPro9	SQ1	SQ2	SQ3	SQ4	SQ5	SQ6	SQ7	SQ8	SQ9
shiftNO	SS	SE	1	2	3	4	5	6	7	8	9	1	2	3	4	5	6	7	8	9
0	270	510	3	3	3	0	0	0	0	0	0	1282	1586	1605	0	0	0	0	0	0
1	180	690	3	3	3	3	3	3	3	0	0	1182	1282	1317	1585	1586	1605	1745	0	0
2	300	810	3	3	3	3	3	0	0	0	0	1282	1355	1585	1605	1745	0	0	0	0
3	300	540	3	3	3	1	0	0	0	0	0	1282	1585	1586	1605	0	0	0	0	0
4	270	570	3	3	3	3	3	1	0	0	0	1282	1286	1292	1358	1585	1605	0	0	0
5	360	840	1	1	1	1	0	0	0	0	0	1282	1311	1585	1586	0	0	0	0	0
6	180	690	3	3	3	3	3	0	0	0	0	1282	1311	1585	1586	1605	0	0	0	0
7	390	630	3	3	1	0	0	0	0	0	0	1282	1586	1605	0	0	0	0	0	0
8	690	1200	3	3	3	3	3	3	3	0	0	1282	1305	1343	1585	1586	1605	1745	0	0
9	240	750	3	3	3	3	1	3	0	0	0	1275	1282	1585	1586	1605	1745	0	0	0
10	930	1170	3	3	3	1	0	0	0	0	0	1282	1355	1585	1605	0	0	0	0	0
11	390	630	3	3	3	0	0	0	0	0	0	1282	1585	1605	0	0	0	0	0	0
12	750	1260	3	3	3	1	0	0	0	0	0	1282	1355	1585	1605	0	0	0	0	0
13	1110	1650	3	3	3	1	3	0	0	0	0	1282	1355	1585	1605	1745	0	0	0	0
14	390	900	3	3	3	3	0	0	0	0	0	1282	1355	1585	1605	0	0	0	0	0
15	360	600	3	3	3	3	1	0	0	0	0	1282	1311	1585	1586	1605	0	0	0	0
16	300	600	3	3	3	3	3	3	0	0	0	1282	1286	1292	1358	1585	1605	0	0	0
17	390	630	3	3	1	0	0	0	0	0	0	1282	1585	1605	0	0	0	0	0	0
18	330	840	3	3	3	3	3	3	0	0	0	1282	1317	1585	1586	1605	1745	0	0	0
19	240	750	3	3	3	3	3	3	0	0	0	1275	1282	1585	1586	1605	1745	0	0	0
20	330	840	3	3	3	3	3	3	3	3	3	1200	1282	1286	1292	1358	1585	1586	1605	1745
21	360	600	3	3	3	0	0	0	0	0	0	1282	1585	1605	0	0	0	0	0	0
22	300	810	3	3	3	3	3	3	3	0	0	1282	1286	1292	1358	1585	1586	1605	0	0
23	480	990	3	3	3	3	3	1	3	0	0	1282	1305	1343	1585	1586	1605	1745	0	0
24	270	510	3	3	3	3	3	0	0	0	0	1282	1355	1585	1586	1605	0	0	0	0
25	900	1410	3	3	3	3	3	3	1	0	0	1282	1286	1292	1358	1585	1586	1605	0	0
26	360	600	3	3	3	3	0	0	0	0	0	1282	1585	1586	1605	0	0	0	0	0
27	900	1410	3	3	3	3	1	3	0	0	0	1282	1311	1585	1586	1605	1745	0	0	0
28	630	1140	3	3	3	3	0	0	0	0	0	1282	1355	1585	1605	0	0	0	0	0
29	480	990	3	3	3	3	1	3	0	0	0	1282	1355	1585	1586	1605	1745	0	0	0
30	510	1020	3	3	3	3	3	3	1	0	0	1282	1286	1292	1358	1585	1586	1605	0	0
31	390	900	3	3	3	3	3	3	0	0	0	1282	1305	1343	1585	1586	1605	0	0	0
32	270	510	3	3	3	0	0	0	0	0	0	1282	1586	1605	0	0	0	0	0	0
33	480	990	3	3	3	3	3	1	1	0	0	1282	1343	1355	1585	1586	1605	1745	0	0
34	180	690	3	3	3	3	3	1	3	0	0	1275	1282	1317	1585	1586	1605	1745	0	0
35	330	840	3	3	3	3	3	3	3	3	3	1282	1286	1292	1311	1358	1585	1586	1605	1745
36	300	540	3	3	3	1	0	0	0	0	0	1282	1585	1586	1605	0	0	0	0	0
37	390	630	3	3	3	0	0	0	0	0	0	1282	1585	1605	0	0	0	0	0	0
38	420	660	3	3	3	3	0	0	0	0	0	1282	1585	1586	1605	0	0	0	0	0
39	360	600	3	3	1	0	0	0	0	0	0	1282	1586	1605	0	0	0	0	0	0
40	600	1110	3	3	3	3	3	3	3	0	0	1282	1286	1292	1358	1585	1586	1605	0	0
41	570	1080	3	3	3	3	3	1	3	0	0	1282	1311	1465	1585	1586	1605	1745	0	0
42	360	870	3	3	3	3	3	3	3	0	0	1282	1286	1343	1585	1586	1605	1745	0	0
43	390	750	3	3	3	3	3	3	0	0	0	1275	1278	1282	1585	1586	1605	0	0	0
44	330	570	3	3	1	0	0	0	0	0	0	1282	1586	1605	0	0	0	0	0	0
45	1230	1740	3	3	3	3	3	1	3	0	0	1282	1286	1292	1358	1585	1605	1745	0	0
46	420	900	3	3	3	3	3	3	3	3	0	1282	1305	1343	1585	1586	1587	1605	1745	0
47	270	510	3	3	1	0	0	0	0	0	0	1282	1585	1605	0	0	0	0	0	0
48	510	1020	3	3	3	3	1	0	0	0	0	1282	1355	1358	1585	1605	0	0	0	0
49	540	1050	3	3	3	3	3	3	3	0	0	1282	1305	1343	1585	1586	1605	1745	0	0
50	180	690	3	3	3	3	1	3	0	0	0	1200	1282	1585	1586	1605	1745	0	0	0
51	360	600	3	3	3	1	0	0	0	0	0	1282	1585	1586	1605	0	0	0	0	0
52	300	540	3	3	3	0	0	0	0	0	0	1282	1586	1605	0	0	0	0	0	0
53	1410	1650	3	3	3	3	3	0	0	0	0	1282	1585	1586	1605	1745	0	0	0	0
54	180	690	3	3	3	3	3	3	1	3	0	1282	1305	1343	1585	1586	1587	1605	1745	0
55	330	570	3	3	3	3	3	3	0	0	0	1282	1343	1585	1586	1587	1605	0	0	0
56	270	510	3	3	3	3	1	0	0	0	0	1282	1355	1585	1586	1605	0	0	0	0
57	600	1110	3	3	3	3	3	3	1	0	0	1282	1286	1292	1358	1585	1586	1605	0	0
58	180	690	3	3	3	1	0	0	0	0	0	1282	1585	1586	1605	0	0	0	0	0
59	300	810	3	3	3	3	3	3	3	3	0	1282	1286	1292	1358	1585	1586	1605	1745	0
60	180	690	3	3	3	3	1	0	0	0	0	1275	1282	1585	1586	1605	0	0	0	0
61	180	420	3	3	3	0	0	0	0	0	0	1282	1586	1605	0	0	0	0	0	0
62	450	690	3	3	1	0	0	0	0	0	0	1282	1585	1605	0	0	0	0	0	0
63	270	780	3	3	3	3	3	3	3	3	0	1282	1286	1292	1358	1585	1586	1605	1745	0
64	450	960	3	3	3	3	1	3	0	0	0	1282	1311	1585	1586	1605	1745	0	0	0
65	240	750	3	3	3	3	3	3	3	1	0	1200	1264	1282	1292	1358	1585	1586	1605	0

## Sheet: TraveTime_by_type
	0	MPOC T2	MPOC T1	MPOC T2	MPS T2	BCI	MPOC T3	LP	LP	BCI	MPCB T1
0	100000	0	0	0	0	0	0	0	0	0	0
MPOC T2	0	100000	14	0	10	2	4	0	0	2	11
MPOC T1	0	14	100000	14	12	11	13	5	5	11	3
MPOC T2	0	0	14	100000	10	2	4	0	0	2	11
MPS T2	0	10	12	10	100000	5	2	12	12	5	9
BCI	0	2	11	2	5	100000	6	8	8	0	9
MPOC T3	0	4	13	4	2	6	100000	2	2	6	9
LP	0	0	5	0	12	8	2	100000	0	8	10
LP	0	0	5	0	12	8	2	0	100000	8	10
BCI	0	2	11	2	5	0	6	8	8	100000	9
MPCB T1	0	11	3	11	9	9	9	10	10	9	100000

## Sheet: Time_by_type
type1 type2	0	1	2	3	4	5	6	7	8	9	10	11	12	13	14	15	16	17	18	19	20
0	0	0	0	0	0	0	0	0	0	0	0	0	0	0	0	0	0	0	0	0	0
1	0	0	8	9	13	7	5	7	10	5	10	12	3	5	2	11	2	6	5	5	12
2	0	8	0	10	6	1	10	1	7	3	6	5	5	13	1	5	0	2	2	12	1
3	0	9	10	0	2	6	12	12	8	8	7	7	4	2	1	3	11	9	4	9	5
4	0	13	6	2	0	13	9	14	6	6	4	4	6	3	7	7	4	7	1	3	7
5	0	7	1	6	13	0	12	13	3	8	5	12	2	0	11	4	8	2	14	14	14
6	0	5	10	12	9	12	0	1	14	2	8	0	13	3	0	9	3	11	9	0	14
7	0	7	1	13	14	13	1	0	5	2	11	4	11	4	2	10	8	12	4	1	2
8	0	10	7	8	6	3	14	5	0	10	6	14	12	10	0	14	13	4	7	1	1
9	0	5	3	8	6	8	2	2	10	0	13	7	10	4	1	0	12	0	9	12	1
10	0	10	6	7	4	5	8	11	6	13	0	7	13	4	13	4	9	11	12	1	11
11	0	12	5	7	4	12	0	4	14	7	7	0	13	0	12	2	5	7	13	3	13
12	0	3	5	4	6	2	13	11	12	10	13	13	0	4	8	1	4	11	3	7	1
13	0	5	13	2	3	0	3	4	10	4	4	0	4	0	9	0	4	4	1	2	5
14	0	2	1	1	7	11	0	2	0	1	13	12	8	9	0	7	8	11	6	5	1
15	0	11	5	3	7	4	9	10	14	0	4	2	1	0	7	0	14	13	0	12	0
16	0	2	0	11	4	8	3	8	13	12	9	5	4	4	8	14	0	4	8	10	6
17	0	6	2	9	7	2	11	12	4	0	11	7	11	4	11	13	4	0	14	2	6
18	0	5	2	4	1	14	9	4	7	9	12	13	3	1	6	0	8	14	0	6	6
19	0	5	12	9	3	14	0	1	1	12	1	3	7	2	5	12	10	2	6	0	2
20	0	12	1	5	7	14	14	2	1	1	11	13	1	5	1	0	6	6	6	2	0

## Sheet: Objective
objective
