# Supplementary material for: Solving an airport ground service task assignment problem with an exact algorithm
Source: PLoS One. 2022 Dec 22;17(12):e0279131. doi: 10.1371/journal.pone.0279131 (PMC9778590; doi:10.1371/journal.pone.0279131)
Supplement: S1 Data — (ZIP) [file pone.0279131.s001.zip › data-2022.10/instances/250_75.xls]

## Sheet: task
taskNO	TT	TS	TE	TP	TQ	Tpro
0	0	0	0	0	0	0
1	3	585	615	1	1282	3
2	2	660	690	4	1286	0
3	2	1085	1115	4	1286	0
4	20	495	525	4	1311	0
5	20	555	585	4	1311	0
6	13	565	625	3	1586	3
7	1	1110	1140	5	1355	0
8	3	490	520	1	1282	3
9	2	655	675	4	1286	0
10	20	990	1020	4	1311	0
11	12	1120	1150	3	1311	3
12	2	365	395	4	1286	0
13	2	600	630	4	1286	0
14	14	370	415	3	1355	3
15	2	1070	1080	4	1286	0
16	15	705	795	3	1292	0
17	3	585	615	1	1282	3
18	20	480	510	4	1311	0
19	16	1365	1560	3	1586	0
20	1	1110	1140	5	1355	0
21	11	725	745	1	1282	3
22	14	370	415	3	1355	3
23	15	360	480	3	1585	0
24	14	620	665	3	1355	3
25	20	435	465	4	1311	0
26	15	360	540	3	1585	0
27	3	580	640	1	1282	3
28	2	975	1005	4	1286	0
29	13	835	895	3	1305	3
30	2	780	810	4	1286	0
31	4	420	480	1	1282	3
32	20	995	1025	4	1311	0
33	20	495	525	4	1311	0
34	20	1050	1080	4	1311	0
35	20	555	585	4	1311	0
36	16	370	565	3	1586	0
37	20	600	615	4	1311	0
38	2	485	500	4	1286	0
39	13	520	580	3	1586	3
40	16	330	465	3	1586	0
41	20	1020	1050	4	1311	0
42	16	1365	1560	3	1586	0
43	13	630	690	3	1200	3
44	12	840	885	3	1286	3
45	12	360	420	3	1585	3
46	3	755	800	1	1282	3
47	12	485	530	3	1286	3
48	1	630	750	5	1355	0
49	2	1115	1145	4	1286	0
50	12	375	420	3	1286	3
51	1	870	990	5	1355	0
52	16	340	490	3	1317	0
53	16	1365	1560	3	1586	0
54	13	505	565	3	1200	3
55	2	740	745	4	1286	0
56	1	630	750	5	1355	0
57	2	1045	1075	4	1286	0
58	14	1005	1050	3	1355	3
59	1	1110	1140	5	1355	0
60	13	355	415	3	1586	3
61	12	525	600	3	1585	3
62	12	730	775	3	1286	3
63	20	570	600	4	1311	0
64	15	240	360	3	1585	0
65	15	705	795	3	1292	0
66	16	385	505	3	1200	0
67	11	500	520	1	1282	3
68	3	795	825	1	1282	3
69	4	610	670	1	1282	3
70	16	235	370	3	1586	0
71	16	400	535	3	1586	0
72	20	1110	1140	4	1311	0
73	19	390	750	5	1264	0
74	14	490	535	3	1355	3
75	14	555	600	3	1355	3
76	2	975	1005	4	1286	0
77	16	240	375	3	1586	0
78	3	450	495	1	1282	3
79	16	300	435	3	1586	0
80	3	485	530	1	1282	3
81	20	495	525	4	1311	0
82	15	330	510	3	1585	0
83	4	565	625	1	1282	3
84	12	565	625	3	1585	3
85	20	1140	1150	4	1311	0
86	12	425	470	3	1286	3
87	1	870	990	5	1355	0
88	4	360	420	1	1282	3
89	20	1050	1080	4	1311	0
90	17	715	805	3	1358	0
91	13	550	610	3	1586	3
92	10	445	465	1	1282	3
93	2	990	995	4	1286	0
94	14	885	930	3	1355	3
95	2	410	440	4	1286	0
96	2	415	445	4	1286	0
97	15	360	540	3	1585	0
98	3	1100	1130	1	1282	3
99	17	515	605	3	1358	0
100	3	375	420	1	1282	3
101	17	275	365	3	1358	0
102	12	1145	1190	3	1286	3
103	3	565	625	1	1282	3
104	3	660	705	1	1282	3
105	4	435	475	1	1745	3
106	1	390	510	5	1355	0
107	3	540	600	1	1282	3
108	16	340	490	3	1317	0
109	15	240	360	3	1585	0
110	16	655	895	3	1305	0
111	2	350	380	4	1286	0
112	10	790	865	1	1282	3
113	1	270	390	5	1355	0
114	4	550	610	1	1282	3
115	20	420	450	4	1311	0
116	12	575	605	3	1311	3
117	3	370	415	1	1282	3
118	15	445	565	3	1585	0
119	17	275	365	3	1358	0
120	16	685	895	3	1305	0
121	20	990	1020	4	1311	0
122	13	835	895	3	1305	3
123	2	380	395	4	1286	0
124	2	840	855	4	1286	0
125	3	1085	1115	1	1282	3
126	16	385	535	3	1200	0
127	20	525	555	4	1311	0
128	13	820	895	3	1305	3
129	1	990	1110	5	1355	0
130	2	570	600	4	1286	0
131	2	765	770	4	1286	0
132	16	1365	1560	3	1586	0
133	13	420	480	3	1586	3
134	15	240	360	3	1585	0
135	16	330	465	3	1586	0
136	2	680	710	4	1286	0
137	16	385	505	3	1200	0
138	15	330	510	3	1585	0
139	12	585	615	3	1311	3
140	13	610	670	3	1586	3
141	20	555	585	4	1311	0
142	7	355	435	1	1745	3
143	17	715	805	3	1358	0
144	2	615	630	4	1286	0
145	11	515	535	1	1282	3
146	13	505	565	3	1200	3
147	3	1120	1150	1	1282	3
148	13	630	690	3	1200	3
149	15	1010	1100	3	1292	0
150	14	995	1040	3	1355	3
151	16	235	370	3	1586	0
152	1	510	630	5	1355	0
153	14	1120	1165	3	1355	3
154	2	410	440	4	1286	0
155	4	995	1025	1	1745	3
156	20	435	465	4	1311	0
157	13	505	565	3	1200	3
158	13	490	550	3	1317	3
159	14	1050	1095	3	1355	3
160	2	965	995	4	1286	0
161	16	510	660	3	1200	0
162	4	1275	1315	1	1745	3
163	16	490	625	3	1586	0
164	20	1020	1050	4	1311	0
165	16	330	465	3	1586	0
166	14	365	395	3	1358	3
167	14	620	665	3	1355	3
168	2	475	500	4	1286	0
169	18	595	660	3	1200	3
170	12	480	540	3	1585	3
171	2	945	975	4	1286	0
172	20	435	465	4	1311	0
173	18	455	520	3	1200	3
174	4	985	1025	1	1745	3
175	2	1075	1105	4	1286	0
176	2	810	840	4	1286	0
177	15	400	490	3	1292	0
178	1	990	1110	5	1355	0
179	16	245	380	3	1586	0
180	16	685	895	3	1305	0
181	15	445	565	3	1585	0
182	15	400	580	3	1585	0
183	3	510	570	1	1282	3
184	3	1145	1190	1	1282	3
185	1	630	750	5	1355	0
186	15	360	480	3	1585	0
187	3	360	420	1	1282	3
188	6	1020	1110	1	1745	3
189	17	515	605	3	1358	0
190	20	960	990	4	1311	0
191	14	480	525	3	1355	3
192	16	245	380	3	1586	0
193	3	840	885	1	1282	3
194	1	510	630	5	1355	0
195	20	465	495	4	1311	0
196	16	385	505	3	1200	0
197	12	1120	1165	3	1286	3
198	20	1055	1080	4	1311	0
199	16	385	550	3	1275	0
200	16	510	630	3	1200	0
201	19	265	625	5	1264	0
202	10	500	565	1	1282	3
203	20	585	615	4	1311	0
204	14	450	495	3	1355	3
205	14	760	805	3	1355	3
206	7	905	985	1	1745	3
207	2	395	425	4	1286	0
208	1	270	390	5	1355	0
209	1	270	390	5	1355	0
210	16	240	375	3	1586	0
211	3	510	540	1	1745	3
212	2	945	975	4	1286	0
213	15	360	480	3	1585	0
214	20	525	555	4	1311	0
215	16	340	550	3	1317	0
216	20	510	540	4	1311	0
217	1	870	990	5	1355	0
218	12	480	520	3	1292	3
219	2	335	365	4	1286	0
220	2	325	355	4	1286	0
221	19	250	670	5	1278	0
222	2	630	660	4	1286	0
223	14	480	525	3	1355	3
224	14	1005	1050	3	1355	3
225	14	1040	1080	3	1358	3
226	1	510	630	5	1355	0
227	17	960	1050	3	1358	0
228	1	630	750	5	1355	0
229	3	730	775	1	1282	3
230	16	370	565	3	1586	0
231	18	455	530	3	1317	3
232	15	360	540	3	1585	0
233	1	510	630	5	1355	0
234	20	1080	1110	4	1311	0
235	1	990	1110	5	1355	0
236	14	390	435	3	1355	3
237	14	760	805	3	1355	3
238	14	390	435	3	1355	3
239	2	425	455	4	1286	0
240	1	270	390	5	1355	0
241	12	495	570	3	1585	3
242	15	330	510	3	1585	0
243	14	1050	1080	3	1358	3
244	2	1105	1135	4	1286	0
245	4	445	475	1	1745	3
246	20	525	555	4	1311	0
247	2	1055	1085	4	1286	0
248	14	1120	1165	3	1355	3
249	2	905	935	4	1286	0
250	1	750	870	5	1355	0

## Sheet: shift
			Spro1	Spro2	Spro3	Spro4	Spro5	Spro6	Spro7	Spro8	SPro9	SQ1	SQ2	SQ3	SQ4	SQ5	SQ6	SQ7	SQ8	SQ9
shiftNO	SS	SE	1	2	3	4	5	6	7	8	9	1	2	3	4	5	6	7	8	9
0	360	600	3	3	3	0	0	0	0	0	0	1282	1585	1605	0	0	0	0	0	0
1	480	990	3	3	3	1	0	0	0	0	0	1282	1355	1585	1605	0	0	0	0	0
2	390	630	3	3	1	0	0	0	0	0	0	1282	1586	1605	0	0	0	0	0	0
3	330	570	3	3	1	0	0	0	0	0	0	1282	1586	1605	0	0	0	0	0	0
4	300	540	3	3	1	0	0	0	0	0	0	1282	1586	1605	0	0	0	0	0	0
5	180	690	3	3	3	3	3	3	1	3	0	1282	1292	1317	1358	1585	1586	1605	1745	0
6	390	900	3	3	3	3	3	1	3	0	0	1182	1282	1317	1585	1586	1605	1745	0	0
7	390	900	3	3	3	3	3	3	0	0	0	1282	1305	1343	1585	1586	1605	0	0	0
8	930	1170	3	3	3	1	0	0	0	0	0	1282	1355	1585	1605	0	0	0	0	0
9	390	630	3	3	3	0	0	0	0	0	0	1282	1586	1605	0	0	0	0	0	0
10	630	1140	3	3	3	3	1	3	0	0	0	1282	1355	1358	1585	1605	1745	0	0	0
11	600	1110	3	3	3	3	3	3	1	3	0	1282	1305	1343	1585	1586	1587	1605	1745	0
12	360	600	3	3	1	0	0	0	0	0	0	1282	1586	1605	0	0	0	0	0	0
13	330	570	3	3	1	0	0	0	0	0	0	1282	1586	1605	0	0	0	0	0	0
14	930	1170	3	3	3	1	0	0	0	0	0	1282	1355	1585	1605	0	0	0	0	0
15	270	780	3	3	3	3	3	1	3	0	0	1200	1264	1282	1585	1586	1605	1745	0	0
16	180	420	3	3	3	0	0	0	0	0	0	1282	1586	1605	0	0	0	0	0	0
17	180	690	3	3	3	3	1	0	0	0	0	1282	1585	1586	1587	1605	0	0	0	0
18	1260	1770	3	3	3	3	3	3	1	3	0	1282	1286	1292	1467	1585	1586	1605	1745	0
19	240	750	3	3	3	3	3	1	0	0	0	1275	1278	1282	1585	1586	1605	0	0	0
20	360	600	3	3	3	0	0	0	0	0	0	1282	1585	1605	0	0	0	0	0	0
21	480	990	3	3	3	3	3	1	1	0	0	1282	1343	1355	1585	1586	1605	1745	0	0
22	750	1260	3	3	3	1	0	0	0	0	0	1282	1355	1585	1605	0	0	0	0	0
23	360	600	3	3	3	3	0	0	0	0	0	1282	1585	1586	1605	0	0	0	0	0
24	840	1350	3	3	3	3	3	3	3	3	0	1282	1286	1292	1358	1585	1586	1605	1745	0
25	270	510	3	3	3	3	1	0	0	0	0	1282	1355	1585	1586	1605	0	0	0	0
26	300	540	3	3	3	1	0	0	0	0	0	1282	1585	1586	1605	0	0	0	0	0
27	690	1200	3	3	3	3	3	3	1	3	0	1282	1286	1292	1358	1585	1586	1605	1745	0
28	180	690	3	3	3	3	3	3	1	1	0	1200	1282	1292	1358	1585	1586	1605	1745	0
29	300	540	3	3	3	0	0	0	0	0	0	1282	1586	1605	0	0	0	0	0	0
30	180	690	3	3	3	3	3	3	3	3	0	1282	1286	1292	1358	1585	1586	1605	1745	0
31	1230	1740	3	3	3	3	3	1	3	0	0	1282	1286	1292	1358	1585	1605	1745	0	0
32	510	1020	3	3	3	3	3	3	1	0	0	1282	1286	1292	1358	1585	1586	1605	0	0
33	300	810	3	3	3	3	3	0	0	0	0	1282	1355	1585	1605	1745	0	0	0	0
34	450	960	3	3	3	3	1	3	0	0	0	1282	1311	1585	1586	1605	1745	0	0	0
35	1200	1710	3	3	3	3	3	3	3	0	0	1282	1343	1585	1586	1587	1605	1745	0	0
36	420	900	3	3	3	3	3	3	3	3	0	1282	1305	1343	1585	1586	1587	1605	1745	0
37	180	690	3	3	3	3	1	3	0	0	0	1275	1282	1585	1586	1605	1745	0	0	0
38	360	600	3	3	3	1	0	0	0	0	0	1282	1585	1586	1605	0	0	0	0	0
39	390	630	3	3	3	1	0	0	0	0	0	1282	1585	1586	1605	0	0	0	0	0
40	1410	1650	3	3	3	3	3	0	0	0	0	1282	1585	1586	1605	1745	0	0	0	0
41	630	1140	3	3	3	3	0	0	0	0	0	1282	1355	1585	1605	0	0	0	0	0
42	300	540	3	3	1	0	0	0	0	0	0	1282	1586	1605	0	0	0	0	0	0
43	360	600	3	3	3	3	1	0	0	0	0	1282	1311	1585	1586	1605	0	0	0	0
44	540	1050	3	3	3	3	3	3	3	0	0	1282	1305	1343	1585	1586	1605	1745	0	0
45	180	690	3	3	3	3	3	0	0	0	0	1282	1311	1585	1586	1605	0	0	0	0
46	330	570	3	3	1	0	0	0	0	0	0	1282	1585	1605	0	0	0	0	0	0
47	180	690	3	3	3	3	3	1	3	0	0	1200	1282	1292	1585	1586	1605	1745	0	0
48	270	570	3	3	3	3	3	1	0	0	0	1282	1286	1292	1358	1585	1605	0	0	0
49	1260	1500	3	3	3	1	0	0	0	0	0	1282	1585	1586	1605	0	0	0	0	0
50	1110	1620	3	3	3	3	1	3	0	0	0	1282	1317	1585	1586	1605	1745	0	0	0
51	180	690	3	3	3	3	1	3	0	0	0	1200	1282	1585	1586	1605	1745	0	0	0
52	270	510	3	3	3	3	3	0	0	0	0	1282	1355	1585	1586	1605	0	0	0	0
53	360	600	3	3	1	0	0	0	0	0	0	1282	1586	1605	0	0	0	0	0	0
54	360	600	3	3	3	3	3	3	0	0	0	1282	1311	1585	1586	1605	1745	0	0	0
55	240	750	3	3	3	3	3	3	0	0	0	1200	1282	1292	1585	1586	1605	0	0	0
56	570	1080	3	3	3	3	3	1	3	0	0	1282	1311	1465	1585	1586	1605	1745	0	0
57	300	810	3	3	3	3	3	3	3	0	0	1282	1286	1292	1358	1585	1586	1605	0	0
58	240	750	3	3	3	3	1	3	0	0	0	1275	1282	1585	1586	1605	1745	0	0	0
59	900	1410	3	3	3	3	1	3	0	0	0	1282	1311	1585	1586	1605	1745	0	0	0
60	960	1470	3	3	3	3	3	3	1	3	0	1282	1286	1292	1358	1585	1586	1605	1745	0
61	180	690	3	3	3	3	3	3	0	0	0	1275	1282	1317	1585	1586	1605	0	0	0
62	240	750	3	3	3	3	1	3	0	0	0	1275	1282	1585	1586	1605	1745	0	0	0
63	480	990	3	3	3	3	3	1	3	0	0	1282	1305	1343	1585	1586	1605	1745	0	0
64	960	1470	3	3	3	3	1	3	0	0	0	1282	1311	1585	1586	1605	1745	0	0	0
65	840	1350	3	3	3	1	0	0	0	0	0	1282	1355	1585	1605	0	0	0	0	0
66	180	690	3	3	3	3	3	3	1	3	0	1282	1305	1343	1585	1586	1587	1605	1745	0
67	330	570	3	3	3	3	0	0	0	0	0	1282	1585	1586	1605	0	0	0	0	0
68	360	870	3	3	3	3	3	3	3	3	3	1282	1286	1292	1358	1467	1585	1586	1605	1745
69	270	510	3	3	3	3	3	0	0	0	0	1282	1585	1586	1587	1605	0	0	0	0
70	360	870	3	3	3	3	3	3	3	0	0	1282	1286	1343	1585	1586	1605	1745	0	0
71	270	510	3	3	3	3	0	0	0	0	0	1282	1355	1585	1605	0	0	0	0	0
72	420	930	3	3	3	3	1	0	0	0	0	1282	1311	1585	1586	1605	0	0	0	0
73	330	840	3	3	3	3	0	0	0	0	0	1282	1317	1605	1745	0	0	0	0	0
74	300	810	3	3	3	3	3	3	3	3	0	1282	1286	1292	1358	1585	1586	1605	1745	0

## Sheet: TraveTime_by_type
	0	MPOC T2	MPOC T1	MPOC T2	MPS T2	BCI	MPOC T3	LP	LP	BCI	MPCB T1
0	100000	0	0	0	0	0	0	0	0	0	0
MPOC T2	0	100000	14	0	10	2	4	0	0	2	11
MPOC T1	0	14	100000	14	12	11	13	5	5	11	3
MPOC T2	0	0	14	100000	10	2	4	0	0	2	11
MPS T2	0	10	12	10	100000	5	2	12	12	5	9
BCI	0	2	11	2	5	100000	6	8	8	0	9
MPOC T3	0	4	13	4	2	6	100000	2	2	6	9
LP	0	0	5	0	12	8	2	100000	0	8	10
LP	0	0	5	0	12	8	2	0	100000	8	10
BCI	0	2	11	2	5	0	6	8	8	100000	9
MPCB T1	0	11	3	11	9	9	9	10	10	9	100000

## Sheet: Time_by_type
type1 type2	0	1	2	3	4	5	6	7	8	9	10	11	12	13	14	15	16	17	18	19	20
0	0	0	0	0	0	0	0	0	0	0	0	0	0	0	0	0	0	0	0	0	0
1	0	0	8	9	13	7	5	7	10	5	10	12	3	5	2	11	2	6	5	5	12
2	0	8	0	10	6	1	10	1	7	3	6	5	5	13	1	5	0	2	2	12	1
3	0	9	10	0	2	6	12	12	8	8	7	7	4	2	1	3	11	9	4	9	5
4	0	13	6	2	0	13	9	14	6	6	4	4	6	3	7	7	4	7	1	3	7
5	0	7	1	6	13	0	12	13	3	8	5	12	2	0	11	4	8	2	14	14	14
6	0	5	10	12	9	12	0	1	14	2	8	0	13	3	0	9	3	11	9	0	14
7	0	7	1	13	14	13	1	0	5	2	11	4	11	4	2	10	8	12	4	1	2
8	0	10	7	8	6	3	14	5	0	10	6	14	12	10	0	14	13	4	7	1	1
9	0	5	3	8	6	8	2	2	10	0	13	7	10	4	1	0	12	0	9	12	1
10	0	10	6	7	4	5	8	11	6	13	0	7	13	4	13	4	9	11	12	1	11
11	0	12	5	7	4	12	0	4	14	7	7	0	13	0	12	2	5	7	13	3	13
12	0	3	5	4	6	2	13	11	12	10	13	13	0	4	8	1	4	11	3	7	1
13	0	5	13	2	3	0	3	4	10	4	4	0	4	0	9	0	4	4	1	2	5
14	0	2	1	1	7	11	0	2	0	1	13	12	8	9	0	7	8	11	6	5	1
15	0	11	5	3	7	4	9	10	14	0	4	2	1	0	7	0	14	13	0	12	0
16	0	2	0	11	4	8	3	8	13	12	9	5	4	4	8	14	0	4	8	10	6
17	0	6	2	9	7	2	11	12	4	0	11	7	11	4	11	13	4	0	14	2	6
18	0	5	2	4	1	14	9	4	7	9	12	13	3	1	6	0	8	14	0	6	6
19	0	5	12	9	3	14	0	1	1	12	1	3	7	2	5	12	10	2	6	0	2
20	0	12	1	5	7	14	14	2	1	1	11	13	1	5	1	0	6	6	6	2	0

## Sheet: Objective
objective
62610
