# Supplementary material for: Solving an airport ground service task assignment problem with an exact algorithm
Source: PLoS One. 2022 Dec 22;17(12):e0279131. doi: 10.1371/journal.pone.0279131 (PMC9778590; doi:10.1371/journal.pone.0279131)
Supplement: S1 Data — (ZIP) [file pone.0279131.s001.zip › data-2022.10/instances/300_90.xls]

## Sheet: task
taskNO	TT	TS	TE	TP	TQ	Tpro
0	0	0	0	0	0	0
1	14	760	805	3	1355	3
2	2	710	740	4	1286	0
3	12	730	775	3	1286	3
4	2	780	810	4	1286	0
5	2	600	630	4	1286	0
6	15	445	565	3	1585	0
7	2	335	365	4	1286	0
8	14	995	1040	3	1355	3
9	2	935	965	4	1286	0
10	2	680	710	4	1286	0
11	2	630	660	4	1286	0
12	2	440	465	4	1286	0
13	14	620	665	3	1355	3
14	19	265	565	5	1182	0
15	2	455	485	4	1286	0
16	3	450	495	1	1282	3
17	4	355	415	1	1282	3
18	16	240	375	3	1586	0
19	1	870	990	5	1355	0
20	15	400	580	3	1585	0
21	15	400	580	3	1585	0
22	12	840	885	3	1286	3
23	1	510	630	5	1355	0
24	15	400	490	3	1292	0
25	14	480	525	3	1355	3
26	4	360	420	1	1282	3
27	15	360	480	3	1585	0
28	20	495	525	4	1311	0
29	16	330	465	3	1586	0
30	17	960	1050	3	1358	0
31	3	540	600	1	1282	3
32	20	960	990	4	1311	0
33	2	680	710	4	1286	0
34	20	1025	1055	4	1311	0
35	3	1100	1130	1	1282	3
36	11	1010	1030	1	1282	3
37	12	480	520	3	1292	3
38	14	595	635	3	1358	3
39	4	520	580	1	1282	3
40	1	390	510	5	1355	0
41	2	975	1005	4	1286	0
42	16	385	550	3	1275	0
43	12	585	615	3	1311	3
44	2	810	840	4	1286	0
45	2	410	440	4	1286	0
46	15	360	540	3	1585	0
47	10	445	465	1	1282	3
48	16	330	465	3	1586	0
49	2	1075	1105	4	1286	0
50	12	485	530	3	1286	3
51	2	540	570	4	1286	0
52	14	390	435	3	1355	3
53	1	270	390	5	1355	0
54	2	1055	1085	4	1286	0
55	16	400	535	3	1586	0
56	20	1055	1080	4	1311	0
57	14	555	600	3	1355	3
58	1	270	390	5	1355	0
59	15	445	565	3	1585	0
60	20	465	495	4	1311	0
61	13	505	565	3	1200	3
62	15	400	580	3	1585	0
63	20	930	960	4	1311	0
64	1	990	1110	5	1355	0
65	17	715	805	3	1358	0
66	4	550	610	1	1282	3
67	3	1120	1165	1	1282	3
68	1	750	870	5	1355	0
69	1	390	510	5	1355	0
70	3	585	615	1	1282	3
71	3	425	470	1	1282	3
72	3	580	640	1	1282	3
73	20	465	495	4	1311	0
74	2	445	475	4	1286	0
75	2	710	740	4	1286	0
76	1	390	510	5	1355	0
77	3	375	420	1	1282	3
78	3	980	1025	1	1282	3
79	15	360	540	3	1585	0
80	15	705	795	3	1292	0
81	6	1020	1110	1	1745	3
82	15	400	580	3	1585	0
83	14	480	525	3	1355	3
84	20	1140	1150	4	1311	0
85	17	960	1050	3	1358	0
86	13	505	565	3	1200	3
87	16	385	505	3	1200	0
88	3	615	660	1	1282	3
89	20	1110	1140	4	1311	0
90	20	1110	1115	4	1311	0
91	16	445	580	3	1586	0
92	2	410	440	4	1286	0
93	13	450	510	3	1586	3
94	1	990	1110	5	1355	0
95	14	370	415	3	1355	3
96	3	755	800	1	1282	3
97	20	435	465	4	1311	0
98	2	1105	1135	4	1286	0
99	20	540	570	4	1311	0
100	14	365	395	3	1358	3
101	16	1365	1560	3	1586	0
102	2	415	445	4	1286	0
103	13	630	690	3	1200	3
104	14	1120	1165	3	1355	3
105	3	990	1035	1	1282	3
106	1	390	510	5	1355	0
107	17	275	365	3	1358	0
108	16	490	625	3	1586	0
109	10	1285	1305	1	1282	3
110	1	870	990	5	1355	0
111	16	685	895	3	1305	0
112	16	370	565	3	1586	0
113	16	385	535	3	1200	0
114	4	995	1025	1	1745	3
115	16	715	835	3	1305	0
116	12	375	420	3	1286	3
117	14	885	930	3	1355	3
118	16	300	435	3	1586	0
119	3	1145	1190	1	1282	3
120	14	1050	1080	3	1358	3
121	13	505	550	3	1282	3
122	20	495	525	4	1311	0
123	16	510	630	3	1200	0
124	16	385	550	3	1275	0
125	14	605	635	3	1358	3
126	12	1090	1130	3	1292	3
127	20	495	525	4	1311	0
128	3	660	705	1	1282	3
129	16	370	565	3	1586	0
130	2	765	770	4	1286	0
131	2	540	570	4	1286	0
132	15	400	490	3	1292	0
133	20	525	555	4	1311	0
134	16	340	490	3	1317	0
135	13	550	610	3	1275	3
136	16	445	580	3	1586	0
137	13	360	420	3	1586	3
138	20	570	600	4	1311	0
139	16	400	535	3	1586	0
140	20	435	465	4	1311	0
141	20	960	990	4	1311	0
142	2	945	975	4	1286	0
143	2	905	935	4	1286	0
144	3	575	605	1	1282	3
145	4	1285	1315	1	1745	3
146	17	515	605	3	1358	0
147	20	525	555	4	1311	0
148	3	485	530	1	1282	3
149	14	805	835	3	1358	3
150	11	590	610	1	1282	3
151	2	305	335	4	1286	0
152	14	450	495	3	1355	3
153	16	245	380	3	1586	0
154	13	355	415	3	1586	3
155	15	1010	1100	3	1292	0
156	1	990	1110	5	1355	0
157	17	275	365	3	1358	0
158	13	420	480	3	1586	3
159	16	510	660	3	1200	0
160	3	480	540	1	1282	3
161	1	510	630	5	1355	0
162	14	1040	1080	3	1358	3
163	6	420	510	1	1745	3
164	1	270	390	5	1355	0
165	16	340	490	3	1317	0
166	12	980	1025	3	1286	3
167	12	565	640	3	1585	3
168	11	995	1015	1	1282	3
169	12	785	825	3	1292	3
170	14	760	805	3	1355	3
171	15	400	580	3	1585	0
172	12	425	470	3	1286	3
173	13	820	895	3	1305	3
174	4	550	610	1	1282	3
175	14	1050	1095	3	1355	3
176	4	565	625	1	1282	3
177	7	905	985	1	1745	3
178	14	620	665	3	1355	3
179	1	870	990	5	1355	0
180	2	1145	1160	4	1286	0
181	16	655	895	3	1305	0
182	18	595	660	3	1200	3
183	17	515	605	3	1358	0
184	1	270	390	5	1355	0
185	12	525	600	3	1585	3
186	14	355	395	3	1358	3
187	16	685	895	3	1305	0
188	16	245	380	3	1586	0
189	1	1110	1140	5	1355	0
190	2	1115	1145	4	1286	0
191	4	1275	1315	1	1745	3
192	20	1080	1110	4	1311	0
193	13	630	690	3	1200	3
194	16	385	505	3	1200	0
195	3	1065	1110	1	1282	3
196	20	1020	1050	4	1311	0
197	20	585	615	4	1311	0
198	1	990	1110	5	1355	0
199	2	295	325	4	1286	0
200	20	1080	1110	4	1311	0
201	14	1005	1050	3	1355	3
202	15	330	510	3	1585	0
203	1	510	630	5	1355	0
204	3	540	600	1	1282	3
205	3	510	540	1	1745	3
206	16	240	375	3	1586	0
207	2	945	975	4	1286	0
208	20	555	585	4	1311	0
209	2	615	630	4	1286	0
210	12	495	570	3	1585	3
211	15	1010	1100	3	1292	0
212	3	510	570	1	1282	3
213	16	300	435	3	1586	0
214	16	235	370	3	1586	0
215	14	370	415	3	1355	3
216	10	790	865	1	1282	3
217	2	1025	1055	4	1286	0
218	1	510	630	5	1355	0
219	2	385	415	4	1286	0
220	4	365	425	1	1282	3
221	2	1045	1075	4	1286	0
222	19	250	670	5	1278	0
223	16	715	835	3	1305	0
224	14	885	930	3	1355	3
225	14	1005	1050	3	1355	3
226	2	915	945	4	1286	0
227	2	1070	1080	4	1286	0
228	15	240	360	3	1585	0
229	7	355	435	1	1745	3
230	11	500	520	1	1282	3
231	13	835	895	3	1305	3
232	15	360	540	3	1585	0
233	20	555	585	4	1311	0
234	15	360	480	3	1585	0
235	19	265	625	5	1264	0
236	2	365	395	4	1286	0
237	20	1020	1050	4	1311	0
238	14	1050	1095	3	1355	3
239	17	715	805	3	1358	0
240	18	455	530	3	1317	3
241	15	705	795	3	1292	0
242	1	1110	1140	5	1355	0
243	12	1085	1115	3	1311	3
244	12	575	605	3	1311	3
245	20	600	615	4	1311	0
246	1	750	870	5	1355	0
247	2	915	945	4	1286	0
248	11	485	505	1	1282	3
249	2	720	750	4	1286	0
250	12	755	800	3	1286	3
251	3	1110	1140	1	1745	3
252	1	510	630	5	1355	0
253	14	795	835	3	1358	3
254	3	730	775	1	1282	3
255	14	995	1040	3	1355	3
256	1	630	750	5	1355	0
257	2	840	855	4	1286	0
258	20	990	1020	4	1311	0
259	4	435	475	1	1745	3
260	2	570	600	4	1286	0
261	16	235	370	3	1586	0
262	15	330	510	3	1585	0
263	11	515	535	1	1282	3
264	15	360	540	3	1585	0
265	11	725	745	1	1282	3
266	20	465	495	4	1311	0
267	2	375	385	4	1286	0
268	16	510	630	3	1200	0
269	16	300	435	3	1586	0
270	1	390	510	5	1355	0
271	20	450	480	4	1311	0
272	16	490	625	3	1586	0
273	3	840	885	1	1282	3
274	12	1065	1110	3	1286	3
275	3	490	520	1	1282	3
276	20	480	510	4	1311	0
277	3	360	420	1	1282	3
278	2	380	395	4	1286	0
279	2	600	630	4	1286	0
280	4	450	510	1	1282	3
281	14	450	495	3	1355	3
282	2	350	380	4	1286	0
283	14	555	600	3	1355	3
284	12	615	660	3	1286	3
285	16	655	895	3	1305	0
286	12	1120	1150	3	1311	3
287	12	660	705	3	1286	3
288	20	990	1020	4	1311	0
289	15	400	490	3	1292	0
290	3	565	625	1	1282	3
291	13	520	580	3	1586	3
292	16	445	580	3	1586	0
293	2	750	780	4	1286	0
294	2	305	335	4	1286	0
295	1	270	390	5	1355	0
296	2	585	615	4	1286	0
297	14	1120	1165	3	1355	3
298	10	500	565	1	1282	3
299	15	360	540	3	1585	0
300	20	465	495	4	1311	0

## Sheet: shift
			Spro1	Spro2	Spro3	Spro4	Spro5	Spro6	Spro7	Spro8	SPro9	SQ1	SQ2	SQ3	SQ4	SQ5	SQ6	SQ7	SQ8	SQ9
shiftNO	SS	SE	1	2	3	4	5	6	7	8	9	1	2	3	4	5	6	7	8	9
0	390	900	3	3	3	3	3	3	3	3	0	1282	1305	1343	1585	1586	1587	1605	1745	0
1	180	690	3	3	3	1	3	0	0	0	0	1282	1585	1586	1605	1745	0	0	0	0
2	180	690	3	3	3	3	3	3	3	0	0	1182	1282	1317	1585	1586	1605	1745	0	0
3	180	690	3	3	3	3	3	1	3	0	0	1200	1282	1292	1585	1586	1605	1745	0	0
4	360	600	3	3	3	0	0	0	0	0	0	1282	1585	1605	0	0	0	0	0	0
5	180	690	3	3	3	3	1	0	0	0	0	1275	1282	1585	1586	1605	0	0	0	0
6	750	1260	3	3	3	1	0	0	0	0	0	1282	1355	1585	1605	0	0	0	0	0
7	270	510	3	3	3	3	1	0	0	0	0	1282	1355	1585	1586	1605	0	0	0	0
8	240	750	3	3	3	3	3	3	0	0	0	1200	1282	1292	1585	1586	1605	0	0	0
9	240	750	3	3	3	3	1	1	0	0	0	1282	1355	1585	1586	1605	1745	0	0	0
10	300	600	3	3	3	3	3	3	0	0	0	1282	1286	1292	1358	1585	1605	0	0	0
11	600	1110	3	3	3	3	3	3	3	0	0	1282	1286	1292	1358	1585	1586	1605	0	0
12	390	900	3	3	3	3	3	1	3	0	0	1182	1282	1317	1585	1586	1605	1745	0	0
13	300	540	3	3	1	0	0	0	0	0	0	1282	1586	1605	0	0	0	0	0	0
14	660	1290	3	3	3	3	3	1	3	0	0	1282	1286	1311	1585	1586	1605	1745	0	0
15	1260	1770	3	3	3	3	3	3	1	3	0	1282	1286	1292	1467	1585	1586	1605	1745	0
16	630	1140	3	3	3	3	0	0	0	0	0	1282	1355	1585	1605	0	0	0	0	0
17	240	750	3	3	3	3	3	3	3	1	0	1200	1264	1282	1292	1358	1585	1586	1605	0
18	630	1140	3	3	3	3	0	0	0	0	0	1282	1355	1585	1605	0	0	0	0	0
19	1110	1650	3	3	3	1	3	0	0	0	0	1282	1355	1585	1605	1745	0	0	0	0
20	1110	1620	3	3	3	3	1	3	0	0	0	1282	1317	1585	1586	1605	1745	0	0	0
21	480	990	3	3	3	1	0	0	0	0	0	1282	1355	1585	1605	0	0	0	0	0
22	480	990	3	3	3	3	1	3	0	0	0	1282	1355	1585	1586	1605	1745	0	0	0
23	270	510	3	3	3	3	1	0	0	0	0	1282	1355	1585	1586	1605	0	0	0	0
24	360	600	3	3	3	3	0	0	0	0	0	1282	1585	1586	1605	0	0	0	0	0
25	180	690	3	3	3	3	3	3	0	0	0	1275	1282	1317	1585	1586	1605	0	0	0
26	390	630	3	3	3	0	0	0	0	0	0	1282	1585	1605	0	0	0	0	0	0
27	390	900	3	3	3	3	3	1	1	3	0	1282	1305	1343	1585	1586	1587	1605	1745	0
28	390	630	3	3	1	0	0	0	0	0	0	1282	1585	1605	0	0	0	0	0	0
29	570	1080	3	3	3	3	3	1	3	0	0	1282	1311	1465	1585	1586	1605	1745	0	0
30	600	1110	3	3	3	3	3	3	1	3	0	1282	1305	1343	1585	1586	1587	1605	1745	0
31	630	1140	3	3	3	3	1	3	0	0	0	1282	1355	1358	1585	1605	1745	0	0	0
32	180	690	3	3	3	3	3	3	1	1	0	1200	1282	1292	1358	1585	1586	1605	1745	0
33	300	810	3	3	3	3	3	3	3	0	0	1282	1286	1292	1358	1585	1586	1605	0	0
34	840	1350	3	3	3	1	0	0	0	0	0	1282	1355	1585	1605	0	0	0	0	0
35	900	1410	3	3	3	3	3	3	1	0	0	1282	1286	1292	1358	1585	1586	1605	0	0
36	180	690	3	3	3	3	3	0	0	0	0	1275	1282	1585	1586	1605	0	0	0	0
37	240	480	3	3	3	0	0	0	0	0	0	1282	1585	1605	0	0	0	0	0	0
38	180	690	3	3	3	3	3	3	1	3	0	1282	1292	1317	1358	1585	1586	1605	1745	0
39	180	420	3	3	3	0	0	0	0	0	0	1282	1586	1605	0	0	0	0	0	0
40	300	540	3	3	1	0	0	0	0	0	0	1282	1586	1605	0	0	0	0	0	0
41	480	990	3	3	3	3	3	1	1	0	0	1282	1343	1355	1585	1586	1605	1745	0	0
42	360	600	3	3	3	0	0	0	0	0	0	1282	1585	1605	0	0	0	0	0	0
43	960	1470	3	3	3	3	1	3	0	0	0	1282	1311	1585	1586	1605	1745	0	0	0
44	390	630	3	3	3	0	0	0	0	0	0	1282	1585	1605	0	0	0	0	0	0
45	330	630	3	3	3	3	3	0	0	0	0	1275	1282	1585	1586	1605	0	0	0	0
46	1080	1590	3	3	3	3	3	3	3	3	0	1282	1286	1292	1358	1585	1586	1605	1745	0
47	330	570	3	3	1	0	0	0	0	0	0	1282	1586	1605	0	0	0	0	0	0
48	600	1110	3	3	3	3	3	3	1	0	0	1282	1286	1292	1358	1585	1586	1605	0	0
49	270	510	3	3	3	3	3	0	0	0	0	1282	1355	1585	1586	1605	0	0	0	0
50	270	510	3	3	1	0	0	0	0	0	0	1282	1585	1605	0	0	0	0	0	0
51	930	1170	3	3	3	1	0	0	0	0	0	1282	1355	1585	1605	0	0	0	0	0
52	270	510	3	3	3	3	3	0	0	0	0	1282	1585	1586	1587	1605	0	0	0	0
53	360	870	3	3	3	3	3	3	1	0	0	1282	1286	1292	1358	1585	1586	1605	0	0
54	510	1020	3	3	3	3	1	0	0	0	0	1282	1355	1358	1585	1605	0	0	0	0
55	1050	1560	3	3	3	3	1	3	0	0	0	1282	1343	1585	1586	1605	1745	0	0	0
56	630	1140	3	3	3	3	3	3	1	0	0	1282	1286	1292	1358	1585	1586	1605	0	0
57	180	690	3	3	3	1	0	0	0	0	0	1282	1585	1586	1605	0	0	0	0	0
58	1410	1650	3	3	3	3	3	0	0	0	0	1282	1585	1586	1605	1745	0	0	0	0
59	240	750	3	3	3	3	3	1	0	0	0	1275	1278	1282	1585	1586	1605	0	0	0
60	480	990	3	3	3	3	3	1	3	0	0	1282	1305	1343	1585	1586	1605	1745	0	0
61	270	510	3	3	3	3	1	0	0	0	0	1282	1355	1585	1586	1605	0	0	0	0
62	330	570	3	3	3	3	3	3	0	0	0	1282	1343	1585	1586	1587	1605	0	0	0
63	330	840	3	3	3	3	3	3	3	3	3	1282	1286	1292	1311	1358	1585	1586	1605	1745
64	510	1020	3	3	3	3	1	3	0	0	0	1282	1286	1585	1586	1605	1745	0	0	0
65	330	840	3	3	3	3	0	0	0	0	0	1282	1317	1605	1745	0	0	0	0	0
66	360	870	3	3	3	3	3	3	3	0	0	1282	1286	1343	1585	1586	1605	1745	0	0
67	240	750	3	3	3	3	1	3	0	0	0	1275	1282	1585	1586	1605	1745	0	0	0
68	360	600	3	3	3	0	0	0	0	0	0	1282	1585	1605	0	0	0	0	0	0
69	420	930	3	3	3	3	1	0	0	0	0	1282	1311	1585	1586	1605	0	0	0	0
70	180	690	3	3	3	3	3	0	0	0	0	1282	1311	1585	1586	1605	0	0	0	0
71	330	840	3	3	3	3	3	3	0	0	0	1200	1282	1292	1585	1586	1605	0	0	0
72	990	1500	3	3	3	3	3	3	0	0	0	1282	1311	1585	1586	1605	1745	0	0	0
73	360	600	3	3	1	0	0	0	0	0	0	1282	1586	1605	0	0	0	0	0	0
74	1200	1710	3	3	3	3	3	3	3	0	0	1282	1343	1585	1586	1587	1605	1745	0	0
75	330	840	3	3	3	3	1	0	0	0	0	1282	1317	1585	1586	1605	0	0	0	0
76	270	510	3	3	3	0	0	0	0	0	0	1282	1586	1605	0	0	0	0	0	0
77	300	540	3	3	3	3	1	3	0	0	0	1282	1343	1585	1586	1605	1745	0	0	0
78	180	690	3	3	3	3	1	3	0	0	0	1200	1282	1585	1586	1605	1745	0	0	0
79	510	750	3	3	3	3	1	0	0	0	0	1282	1311	1585	1586	1605	0	0	0	0
80	360	600	3	3	3	1	0	0	0	0	0	1282	1585	1586	1605	0	0	0	0	0
81	960	1470	3	3	3	3	3	3	1	3	0	1282	1286	1292	1358	1585	1586	1605	1745	0
82	180	690	3	3	3	3	3	3	3	0	0	1200	1282	1292	1358	1585	1586	1605	0	0
83	270	780	3	3	3	3	3	3	3	3	0	1282	1286	1292	1358	1585	1586	1605	1745	0
84	420	660	3	3	3	3	0	0	0	0	0	1282	1585	1586	1605	0	0	0	0	0
85	840	1350	3	3	3	3	3	3	3	3	0	1282	1286	1292	1358	1585	1586	1605	1745	0
86	330	570	3	3	3	3	0	0	0	0	0	1282	1585	1586	1605	0	0	0	0	0
87	1350	1860	3	3	3	3	3	1	3	0	0	1282	1343	1585	1586	1587	1605	1745	0	0
88	690	1200	3	3	3	3	3	3	1	3	0	1282	1286	1292	1358	1585	1586	1605	1745	0
89	330	570	3	3	1	0	0	0	0	0	0	1282	1585	1605	0	0	0	0	0	0

## Sheet: TraveTime_by_type
	0	MPOC T2	MPOC T1	MPOC T2	MPS T2	BCI	MPOC T3	LP	LP	BCI	MPCB T1
0	100000	0	0	0	0	0	0	0	0	0	0
MPOC T2	0	100000	14	0	10	2	4	0	0	2	11
MPOC T1	0	14	100000	14	12	11	13	5	5	11	3
MPOC T2	0	0	14	100000	10	2	4	0	0	2	11
MPS T2	0	10	12	10	100000	5	2	12	12	5	9
BCI	0	2	11	2	5	100000	6	8	8	0	9
MPOC T3	0	4	13	4	2	6	100000	2	2	6	9
LP	0	0	5	0	12	8	2	100000	0	8	10
LP	0	0	5	0	12	8	2	0	100000	8	10
BCI	0	2	11	2	5	0	6	8	8	100000	9
MPCB T1	0	11	3	11	9	9	9	10	10	9	100000

## Sheet: Time_by_type
type1 type2	0	1	2	3	4	5	6	7	8	9	10	11	12	13	14	15	16	17	18	19	20
0	0	0	0	0	0	0	0	0	0	0	0	0	0	0	0	0	0	0	0	0	0
1	0	0	8	9	13	7	5	7	10	5	10	12	3	5	2	11	2	6	5	5	12
2	0	8	0	10	6	1	10	1	7	3	6	5	5	13	1	5	0	2	2	12	1
3	0	9	10	0	2	6	12	12	8	8	7	7	4	2	1	3	11	9	4	9	5
4	0	13	6	2	0	13	9	14	6	6	4	4	6	3	7	7	4	7	1	3	7
5	0	7	1	6	13	0	12	13	3	8	5	12	2	0	11	4	8	2	14	14	14
6	0	5	10	12	9	12	0	1	14	2	8	0	13	3	0	9	3	11	9	0	14
7	0	7	1	13	14	13	1	0	5	2	11	4	11	4	2	10	8	12	4	1	2
8	0	10	7	8	6	3	14	5	0	10	6	14	12	10	0	14	13	4	7	1	1
9	0	5	3	8	6	8	2	2	10	0	13	7	10	4	1	0	12	0	9	12	1
10	0	10	6	7	4	5	8	11	6	13	0	7	13	4	13	4	9	11	12	1	11
11	0	12	5	7	4	12	0	4	14	7	7	0	13	0	12	2	5	7	13	3	13
12	0	3	5	4	6	2	13	11	12	10	13	13	0	4	8	1	4	11	3	7	1
13	0	5	13	2	3	0	3	4	10	4	4	0	4	0	9	0	4	4	1	2	5
14	0	2	1	1	7	11	0	2	0	1	13	12	8	9	0	7	8	11	6	5	1
15	0	11	5	3	7	4	9	10	14	0	4	2	1	0	7	0	14	13	0	12	0
16	0	2	0	11	4	8	3	8	13	12	9	5	4	4	8	14	0	4	8	10	6
17	0	6	2	9	7	2	11	12	4	0	11	7	11	4	11	13	4	0	14	2	6
18	0	5	2	4	1	14	9	4	7	9	12	13	3	1	6	0	8	14	0	6	6
19	0	5	12	9	3	14	0	1	1	12	1	3	7	2	5	12	10	2	6	0	2
20	0	12	1	5	7	14	14	2	1	1	11	13	1	5	1	0	6	6	6	2	0

## Sheet: Objective
objective
