# Supplementary material for: Solving an airport ground service task assignment problem with an exact algorithm
Source: PLoS One. 2022 Dec 22;17(12):e0279131. doi: 10.1371/journal.pone.0279131 (PMC9778590; doi:10.1371/journal.pone.0279131)
Supplement: S1 Data — (ZIP) [file pone.0279131.s001.zip › data-2022.10/instances/350_105.xls]

## Sheet: task
taskNO	TT	TS	TE	TP	TQ	Tpro
0	0	0	0	0	0	0
1	2	965	995	4	1286	0
2	16	400	580	3	1275	0
3	20	1050	1080	4	1311	0
4	12	375	420	3	1286	3
5	2	720	750	4	1286	0
6	20	465	495	4	1311	0
7	1	510	630	5	1355	0
8	13	550	610	3	1586	3
9	3	1120	1150	1	1282	3
10	2	485	500	4	1286	0
11	14	480	525	3	1355	3
12	2	935	965	4	1286	0
13	11	995	1015	1	1282	3
14	12	615	660	3	1286	3
15	20	420	450	4	1311	0
16	2	1070	1080	4	1286	0
17	13	610	670	3	1586	3
18	15	705	795	3	1292	0
19	13	820	895	3	1305	3
20	3	480	540	1	1282	3
21	2	810	840	4	1286	0
22	2	540	570	4	1286	0
23	3	990	1035	1	1282	3
24	16	655	895	3	1305	0
25	6	420	510	1	1745	3
26	4	450	510	1	1282	3
27	20	960	990	4	1311	0
28	2	750	780	4	1286	0
29	3	565	625	1	1282	3
30	1	1110	1140	5	1355	0
31	2	945	975	4	1286	0
32	2	380	395	4	1286	0
33	2	305	335	4	1286	0
34	11	590	610	1	1282	3
35	1	270	390	5	1355	0
36	18	455	520	3	1200	3
37	7	905	985	1	1745	3
38	1	390	510	5	1355	0
39	13	835	895	3	1305	3
40	14	1040	1080	3	1358	3
41	13	520	580	3	1586	3
42	2	975	1005	4	1286	0
43	13	550	610	3	1275	3
44	2	905	935	4	1286	0
45	15	1010	1100	3	1292	0
46	2	765	770	4	1286	0
47	17	275	365	3	1358	0
48	3	370	415	1	1282	3
49	1	990	1110	5	1355	0
50	18	595	660	3	1200	3
51	12	585	615	3	1311	3
52	1	390	510	5	1355	0
53	14	1050	1095	3	1355	3
54	12	990	1035	3	1286	3
55	20	995	1025	4	1311	0
56	1	750	870	5	1355	0
57	4	550	610	1	1282	3
58	11	440	460	1	1282	3
59	4	365	425	1	1282	3
60	3	1085	1115	1	1282	3
61	3	1110	1140	1	1745	3
62	2	540	570	4	1286	0
63	15	1010	1100	3	1292	0
64	20	960	990	4	1311	0
65	20	990	1020	4	1311	0
66	20	465	495	4	1311	0
67	20	930	960	4	1311	0
68	16	240	375	3	1586	0
69	16	385	505	3	1200	0
70	3	755	800	1	1282	3
71	3	360	420	1	1282	3
72	2	355	385	4	1286	0
73	20	540	570	4	1311	0
74	10	790	865	1	1282	3
75	14	490	535	3	1355	3
76	12	1085	1115	3	1311	3
77	4	985	1025	1	1745	3
78	1	870	990	5	1355	0
79	12	565	625	3	1585	3
80	2	295	325	4	1286	0
81	2	1145	1160	4	1286	0
82	2	395	425	4	1286	0
83	20	525	555	4	1311	0
84	16	235	370	3	1586	0
85	2	1055	1085	4	1286	0
86	2	995	1025	4	1286	0
87	11	1060	1080	1	1282	3
88	2	740	770	4	1286	0
89	3	425	470	1	1282	3
90	20	600	615	4	1311	0
91	2	365	395	4	1286	0
92	14	995	1040	3	1355	3
93	12	360	420	3	1585	3
94	14	995	1040	3	1355	3
95	14	1120	1165	3	1355	3
96	4	360	420	1	1282	3
97	20	1110	1140	4	1311	0
98	11	870	890	1	1282	3
99	13	505	550	3	1282	3
100	14	1050	1095	3	1355	3
101	1	990	1110	5	1355	0
102	15	400	490	3	1292	0
103	16	330	465	3	1586	0
104	12	425	470	3	1286	3
105	19	265	625	5	1264	0
106	3	580	640	1	1282	3
107	3	795	825	1	1282	3
108	4	355	415	1	1282	3
109	2	690	720	4	1286	0
110	13	365	425	3	1586	3
111	14	605	635	3	1358	3
112	16	385	550	3	1275	0
113	2	1105	1135	4	1286	0
114	17	515	605	3	1358	0
115	1	510	630	5	1355	0
116	2	710	740	4	1286	0
117	11	1320	1340	1	1282	3
118	10	995	1015	1	1282	3
119	3	1145	1190	1	1282	3
120	2	455	485	4	1286	0
121	20	465	495	4	1311	0
122	2	615	630	4	1286	0
123	2	325	355	4	1286	0
124	20	1055	1080	4	1311	0
125	3	1100	1130	1	1282	3
126	1	1110	1140	5	1355	0
127	16	400	580	3	1275	0
128	15	360	540	3	1585	0
129	6	1020	1110	1	1745	3
130	16	340	490	3	1317	0
131	15	330	510	3	1585	0
132	16	245	380	3	1586	0
133	13	490	550	3	1317	3
134	1	390	510	5	1355	0
135	1	630	750	5	1355	0
136	2	915	945	4	1286	0
137	20	465	495	4	1311	0
138	10	445	465	1	1282	3
139	13	835	895	3	1305	3
140	4	610	670	1	1282	3
141	2	425	455	4	1286	0
142	2	570	600	4	1286	0
143	17	960	1050	3	1358	0
144	16	400	535	3	1586	0
145	12	1065	1110	3	1286	3
146	16	510	630	3	1200	0
147	14	450	495	3	1355	3
148	1	510	630	5	1355	0
149	2	1085	1115	4	1286	0
150	13	420	480	3	1586	3
151	3	510	540	1	1745	3
152	16	300	435	3	1586	0
153	11	500	520	1	1282	3
154	1	510	630	5	1355	0
155	10	500	565	1	1282	3
156	1	870	990	5	1355	0
157	17	275	365	3	1358	0
158	2	780	810	4	1286	0
159	20	435	465	4	1311	0
160	16	235	370	3	1586	0
161	16	1365	1560	3	1586	0
162	1	1110	1140	5	1355	0
163	4	435	475	1	1745	3
164	16	370	565	3	1586	0
165	13	630	690	3	1200	3
166	14	760	805	3	1355	3
167	12	785	825	3	1292	3
168	14	355	395	3	1358	3
169	16	385	505	3	1200	0
170	20	990	1020	4	1311	0
171	12	565	640	3	1585	3
172	15	330	510	3	1585	0
173	2	1115	1145	4	1286	0
174	14	620	665	3	1355	3
175	15	360	540	3	1585	0
176	2	385	415	4	1286	0
177	2	680	710	4	1286	0
178	16	370	565	3	1586	0
179	20	435	465	4	1311	0
180	15	360	480	3	1585	0
181	3	510	570	1	1282	3
182	17	715	805	3	1358	0
183	2	1075	1105	4	1286	0
184	20	495	525	4	1311	0
185	12	840	885	3	1286	3
186	14	365	395	3	1358	3
187	14	885	930	3	1355	3
188	1	270	390	5	1355	0
189	14	390	435	3	1355	3
190	2	660	690	4	1286	0
191	15	360	540	3	1585	0
192	17	960	1050	3	1358	0
193	1	270	390	5	1355	0
194	16	385	535	3	1200	0
195	2	570	600	4	1286	0
196	15	240	360	3	1585	0
197	16	400	535	3	1586	0
198	4	565	625	1	1282	3
199	11	1010	1030	1	1282	3
200	16	510	660	3	1200	0
201	20	1080	1110	4	1311	0
202	1	630	750	5	1355	0
203	1	630	750	5	1355	0
204	2	655	675	4	1286	0
205	20	450	480	4	1311	0
206	16	300	435	3	1586	0
207	17	715	805	3	1358	0
208	16	330	465	3	1586	0
209	16	240	375	3	1586	0
210	20	1080	1110	4	1311	0
211	13	565	625	3	1586	3
212	20	555	570	4	1311	0
213	15	400	580	3	1585	0
214	2	440	465	4	1286	0
215	2	335	365	4	1286	0
216	13	505	565	3	1200	3
217	12	585	615	3	1311	3
218	19	265	565	5	1182	0
219	2	585	615	4	1286	0
220	3	540	600	1	1282	3
221	16	510	630	3	1200	0
222	20	495	525	4	1311	0
223	15	705	795	3	1292	0
224	15	400	490	3	1292	0
225	15	400	580	3	1585	0
226	3	660	705	1	1282	3
227	20	555	585	4	1311	0
228	2	915	945	4	1286	0
229	16	340	550	3	1317	0
230	14	555	600	3	1355	3
231	2	445	475	4	1286	0
232	3	980	1025	1	1282	3
233	12	1120	1150	3	1311	3
234	13	550	610	3	1275	3
235	12	1145	1190	3	1286	3
236	1	630	750	5	1355	0
237	1	390	510	5	1355	0
238	13	355	415	3	1586	3
239	17	515	605	3	1358	0
240	2	945	975	4	1286	0
241	1	750	870	5	1355	0
242	12	1120	1165	3	1286	3
243	15	400	580	3	1585	0
244	13	630	690	3	1200	3
245	20	435	465	4	1311	0
246	16	685	895	3	1305	0
247	3	840	885	1	1282	3
248	20	1025	1055	4	1311	0
249	4	520	580	1	1282	3
250	1	750	870	5	1355	0
251	4	550	610	1	1282	3
252	2	365	395	4	1286	0
253	1	630	750	5	1355	0
254	19	250	670	5	1278	0
255	16	370	565	3	1586	0
256	20	510	540	4	1311	0
257	2	990	995	4	1286	0
258	16	490	625	3	1586	0
259	3	580	640	1	1282	3
260	1	750	870	5	1355	0
261	12	485	530	3	1286	3
262	16	1365	1560	3	1586	0
263	12	480	540	3	1585	3
264	2	335	365	4	1286	0
265	1	270	390	5	1355	0
266	14	885	930	3	1355	3
267	16	1365	1560	3	1586	0
268	20	555	585	4	1311	0
269	14	1005	1050	3	1355	3
270	1	870	990	5	1355	0
271	16	445	580	3	1586	0
272	20	555	585	4	1311	0
273	3	540	600	1	1282	3
274	16	655	895	3	1305	0
275	13	490	550	3	1317	3
276	15	400	580	3	1585	0
277	3	485	530	1	1282	3
278	15	240	360	3	1585	0
279	7	355	435	1	1745	3
280	15	445	565	3	1585	0
281	14	760	805	3	1355	3
282	12	370	415	3	1286	3
283	1	870	990	5	1355	0
284	2	305	335	4	1286	0
285	3	1065	1110	1	1282	3
286	16	445	580	3	1586	0
287	16	370	565	3	1586	0
288	12	495	570	3	1585	3
289	3	730	775	1	1282	3
290	15	400	580	3	1585	0
291	14	1050	1080	3	1358	3
292	14	1005	1050	3	1355	3
293	1	750	870	5	1355	0
294	14	450	495	3	1355	3
295	14	1120	1165	3	1355	3
296	16	490	625	3	1586	0
297	2	415	445	4	1286	0
298	14	555	600	3	1355	3
299	2	350	380	4	1286	0
300	11	515	535	1	1282	3
301	20	570	600	4	1311	0
302	3	575	605	1	1282	3
303	1	990	1110	5	1355	0
304	14	620	665	3	1355	3
305	15	330	510	3	1585	0
306	16	445	580	3	1586	0
307	14	370	415	3	1355	3
308	15	400	490	3	1292	0
309	16	685	895	3	1305	0
310	2	375	385	4	1286	0
311	16	655	895	3	1305	0
312	13	505	565	3	1200	3
313	20	525	555	4	1311	0
314	12	755	800	3	1286	3
315	13	450	510	3	1586	3
316	2	740	745	4	1286	0
317	12	575	605	3	1311	3
318	3	615	660	1	1282	3
319	12	660	705	3	1286	3
320	2	410	440	4	1286	0
321	20	1020	1050	4	1311	0
322	16	340	550	3	1317	0
323	14	490	535	3	1355	3
324	14	480	525	3	1355	3
325	1	270	390	5	1355	0
326	1	390	510	5	1355	0
327	4	420	480	1	1282	3
328	2	975	1005	4	1286	0
329	2	600	630	4	1286	0
330	16	490	625	3	1586	0
331	2	475	500	4	1286	0
332	20	525	555	4	1311	0
333	20	495	525	4	1311	0
334	12	450	495	3	1286	3
335	2	710	740	4	1286	0
336	2	410	440	4	1286	0
337	3	585	615	1	1282	3
338	15	445	565	3	1585	0
339	4	1275	1315	1	1745	3
340	15	445	565	3	1585	0
341	1	510	630	5	1355	0
342	16	385	550	3	1275	0
343	16	715	835	3	1305	0
344	4	995	1025	1	1745	3
345	1	870	990	5	1355	0
346	15	1010	1100	3	1292	0
347	14	370	415	3	1355	3
348	14	595	635	3	1358	3
349	20	1110	1115	4	1311	0
350	4	1285	1315	1	1745	3

## Sheet: shift
			Spro1	Spro2	Spro3	Spro4	Spro5	Spro6	Spro7	Spro8	SPro9	SQ1	SQ2	SQ3	SQ4	SQ5	SQ6	SQ7	SQ8	SQ9
shiftNO	SS	SE	1	2	3	4	5	6	7	8	9	1	2	3	4	5	6	7	8	9
0	330	570	3	3	1	0	0	0	0	0	0	1282	1586	1605	0	0	0	0	0	0
1	540	1050	3	3	3	3	3	3	3	0	0	1282	1305	1343	1585	1586	1605	1745	0	0
2	1110	1650	3	3	3	1	3	0	0	0	0	1282	1355	1585	1605	1745	0	0	0	0
3	390	630	3	3	3	0	0	0	0	0	0	1282	1586	1605	0	0	0	0	0	0
4	390	630	3	3	3	1	0	0	0	0	0	1282	1585	1586	1605	0	0	0	0	0
5	270	510	3	3	3	3	0	0	0	0	0	1282	1355	1585	1605	0	0	0	0	0
6	480	990	3	3	3	1	0	0	0	0	0	1282	1355	1585	1605	0	0	0	0	0
7	390	900	3	3	3	3	3	3	0	0	0	1282	1305	1343	1585	1586	1605	0	0	0
8	180	690	3	3	3	3	3	3	1	3	0	1282	1292	1317	1358	1585	1586	1605	1745	0
9	330	570	3	3	3	1	1	0	0	0	0	1282	1585	1586	1605	1745	0	0	0	0
10	390	630	3	3	3	0	0	0	0	0	0	1282	1585	1605	0	0	0	0	0	0
11	390	630	3	3	1	0	0	0	0	0	0	1282	1585	1605	0	0	0	0	0	0
12	390	900	3	3	3	3	3	3	3	1	0	1282	1305	1343	1585	1586	1587	1605	1745	0
13	240	750	3	3	3	3	3	3	3	1	0	1200	1264	1282	1292	1358	1585	1586	1605	0
14	300	540	3	3	3	0	0	0	0	0	0	1282	1586	1605	0	0	0	0	0	0
15	180	690	3	3	3	3	1	3	0	0	0	1275	1282	1585	1586	1605	1745	0	0	0
16	360	600	3	3	3	3	0	0	0	0	0	1282	1585	1586	1605	0	0	0	0	0
17	240	750	3	3	3	3	3	1	0	0	0	1275	1278	1282	1585	1586	1605	0	0	0
18	360	600	3	3	1	0	0	0	0	0	0	1282	1586	1605	0	0	0	0	0	0
19	690	1200	3	3	3	3	3	3	3	0	0	1282	1305	1343	1585	1586	1605	1745	0	0
20	240	750	3	3	3	3	3	3	0	0	0	1275	1278	1282	1585	1586	1605	0	0	0
21	180	690	3	3	3	3	3	3	0	0	0	1275	1282	1317	1585	1586	1605	0	0	0
22	840	1350	3	3	3	1	0	0	0	0	0	1282	1355	1585	1605	0	0	0	0	0
23	360	600	3	3	3	0	0	0	0	0	0	1282	1585	1605	0	0	0	0	0	0
24	180	690	3	3	3	3	3	0	0	0	0	1275	1282	1585	1586	1605	0	0	0	0
25	1260	1500	3	3	3	1	0	0	0	0	0	1282	1585	1586	1605	0	0	0	0	0
26	360	600	3	3	3	3	1	0	0	0	0	1282	1311	1585	1586	1605	0	0	0	0
27	330	840	3	3	3	3	3	3	3	3	3	1200	1282	1286	1292	1358	1585	1586	1605	1745
28	360	600	3	3	3	3	3	3	0	0	0	1282	1311	1585	1586	1605	1745	0	0	0
29	360	870	3	3	3	3	3	3	3	3	3	1282	1286	1292	1358	1467	1585	1586	1605	1745
30	180	690	3	3	3	3	3	3	1	1	0	1200	1282	1292	1358	1585	1586	1605	1745	0
31	180	690	3	3	3	1	3	0	0	0	0	1282	1585	1586	1605	1745	0	0	0	0
32	360	600	3	3	1	0	0	0	0	0	0	1282	1586	1605	0	0	0	0	0	0
33	180	690	3	3	3	3	3	1	3	0	0	1182	1282	1317	1585	1586	1605	1745	0	0
34	420	660	3	3	3	0	0	0	0	0	0	1282	1585	1605	0	0	0	0	0	0
35	300	540	3	3	3	1	0	0	0	0	0	1282	1585	1586	1605	0	0	0	0	0
36	360	600	3	3	3	0	0	0	0	0	0	1282	1585	1605	0	0	0	0	0	0
37	840	1350	3	3	3	3	3	3	3	3	0	1282	1286	1292	1358	1585	1586	1605	1745	0
38	180	690	3	3	3	3	1	3	0	0	0	1200	1282	1585	1586	1605	1745	0	0	0
39	360	870	3	3	3	3	3	3	3	0	0	1282	1286	1343	1585	1586	1605	1745	0	0
40	180	690	3	3	3	3	3	1	3	0	0	1200	1282	1292	1585	1586	1605	1745	0	0
41	1230	1740	3	3	3	3	3	1	3	0	0	1282	1286	1292	1358	1585	1605	1745	0	0
42	480	990	3	3	3	3	3	1	3	0	0	1282	1305	1343	1585	1586	1605	1745	0	0
43	390	630	3	3	3	0	0	0	0	0	0	1282	1585	1605	0	0	0	0	0	0
44	270	780	3	3	3	3	3	1	3	0	0	1200	1264	1282	1585	1586	1605	1745	0	0
45	330	840	3	3	3	3	3	3	0	0	0	1200	1282	1292	1585	1586	1605	0	0	0
46	900	1410	3	3	3	3	1	3	0	0	0	1282	1311	1585	1586	1605	1745	0	0	0
47	1200	1710	3	3	3	3	3	3	3	0	0	1282	1343	1585	1586	1587	1605	1745	0	0
48	960	1470	3	3	3	3	3	3	1	3	0	1282	1286	1292	1358	1585	1586	1605	1745	0
49	360	840	1	1	1	1	0	0	0	0	0	1282	1311	1585	1586	0	0	0	0	0
50	600	1110	3	3	3	3	3	3	1	3	0	1282	1305	1343	1585	1586	1587	1605	1745	0
51	390	900	3	3	3	3	3	1	3	0	0	1182	1282	1317	1585	1586	1605	1745	0	0
52	270	510	3	3	3	0	0	0	0	0	0	1282	1586	1605	0	0	0	0	0	0
53	330	630	3	3	3	3	3	0	0	0	0	1275	1282	1585	1586	1605	0	0	0	0
54	630	1140	3	3	3	3	0	0	0	0	0	1282	1355	1585	1605	0	0	0	0	0
55	510	1020	3	3	3	3	1	3	0	0	0	1282	1286	1585	1586	1605	1745	0	0	0
56	390	900	3	3	3	3	3	3	3	3	0	1282	1305	1343	1585	1586	1587	1605	1745	0
57	360	600	3	3	3	1	0	0	0	0	0	1282	1585	1586	1605	0	0	0	0	0
58	360	600	3	3	3	0	0	0	0	0	0	1282	1585	1605	0	0	0	0	0	0
59	300	810	3	3	3	3	3	3	3	0	0	1282	1286	1292	1358	1585	1586	1605	0	0
60	330	570	3	3	3	3	0	0	0	0	0	1282	1585	1586	1605	0	0	0	0	0
61	300	600	3	3	3	3	3	3	3	0	0	1282	1286	1292	1358	1585	1586	1605	0	0
62	420	900	3	3	3	3	3	3	3	3	0	1282	1305	1343	1585	1586	1587	1605	1745	0
63	330	570	3	3	3	3	3	3	0	0	0	1282	1343	1585	1586	1587	1605	0	0	0
64	180	690	3	3	3	3	1	0	0	0	0	1275	1282	1585	1586	1605	0	0	0	0
65	900	1410	3	3	3	3	3	3	1	0	0	1282	1286	1292	1358	1585	1586	1605	0	0
66	300	810	3	3	3	3	3	0	0	0	0	1282	1355	1585	1605	1745	0	0	0	0
67	330	570	3	3	1	0	0	0	0	0	0	1282	1585	1605	0	0	0	0	0	0
68	990	1500	3	3	3	3	3	3	0	0	0	1282	1311	1585	1586	1605	1745	0	0	0
69	270	510	3	3	1	0	0	0	0	0	0	1282	1585	1605	0	0	0	0	0	0
70	630	1140	3	3	3	3	3	3	1	0	0	1282	1286	1292	1358	1585	1586	1605	0	0
71	450	690	3	3	1	0	0	0	0	0	0	1282	1585	1605	0	0	0	0	0	0
72	390	630	3	3	1	0	0	0	0	0	0	1282	1586	1605	0	0	0	0	0	0
73	390	900	3	3	3	3	0	0	0	0	0	1282	1355	1585	1605	0	0	0	0	0
74	300	810	3	3	3	3	3	3	3	3	0	1282	1286	1292	1358	1585	1586	1605	1745	0
75	420	660	3	3	3	3	0	0	0	0	0	1282	1585	1586	1605	0	0	0	0	0
76	180	690	3	3	3	3	3	3	3	0	0	1182	1282	1317	1585	1586	1605	1745	0	0
77	1260	1770	3	3	3	3	3	3	1	3	0	1282	1286	1292	1467	1585	1586	1605	1745	0
78	180	690	3	3	3	3	3	3	1	3	0	1282	1305	1343	1585	1586	1587	1605	1745	0
79	240	480	3	3	3	0	0	0	0	0	0	1282	1585	1605	0	0	0	0	0	0
80	180	420	3	3	3	0	0	0	0	0	0	1282	1586	1605	0	0	0	0	0	0
81	270	510	3	3	3	3	3	0	0	0	0	1282	1355	1585	1586	1605	0	0	0	0
82	180	420	3	3	3	0	0	0	0	0	0	1282	1586	1605	0	0	0	0	0	0
83	180	690	3	3	3	3	1	1	0	0	0	1275	1282	1585	1586	1605	1745	0	0	0
84	630	1140	3	3	3	3	0	0	0	0	0	1282	1355	1585	1605	0	0	0	0	0
85	600	1110	3	3	3	3	3	3	1	0	0	1282	1286	1292	1358	1585	1586	1605	0	0
86	240	750	3	3	3	3	1	3	0	0	0	1275	1282	1585	1586	1605	1745	0	0	0
87	630	1140	3	3	3	3	1	3	0	0	0	1282	1355	1358	1585	1605	1745	0	0	0
88	1080	1590	3	3	3	3	3	3	3	3	0	1282	1286	1292	1358	1585	1586	1605	1745	0
89	300	540	3	3	1	0	0	0	0	0	0	1282	1586	1605	0	0	0	0	0	0
90	510	1020	3	3	3	3	1	0	0	0	0	1282	1355	1358	1585	1605	0	0	0	0
91	1050	1560	3	3	3	3	1	3	0	0	0	1282	1343	1585	1586	1605	1745	0	0	0
92	690	1200	3	3	3	3	3	3	1	3	0	1282	1286	1292	1358	1585	1586	1605	1745	0
93	510	750	3	3	3	3	1	0	0	0	0	1282	1311	1585	1586	1605	0	0	0	0
94	900	1140	3	3	3	3	1	0	0	0	0	1282	1585	1586	1587	1605	0	0	0	0
95	270	510	3	3	3	3	1	0	0	0	0	1282	1355	1585	1586	1605	0	0	0	0
96	690	1200	3	3	3	3	3	3	3	0	0	1282	1286	1292	1358	1585	1586	1605	0	0
97	360	660	3	3	3	1	3	0	0	0	0	1282	1355	1585	1605	1745	0	0	0	0
98	330	840	3	3	3	3	3	3	3	0	0	1200	1282	1292	1358	1585	1586	1605	0	0
99	180	690	3	3	3	3	3	3	3	3	0	1282	1286	1292	1358	1585	1586	1605	1745	0
100	1350	1860	3	3	3	3	3	1	3	0	0	1282	1343	1585	1586	1587	1605	1745	0	0
101	270	570	3	3	3	3	3	1	0	0	0	1282	1286	1292	1358	1585	1605	0	0	0
102	600	1110	3	3	3	3	3	3	3	0	0	1282	1286	1292	1358	1585	1586	1605	0	0
103	930	1170	3	3	3	1	0	0	0	0	0	1282	1355	1585	1605	0	0	0	0	0
104	270	510	3	3	3	3	1	0	0	0	0	1282	1355	1585	1586	1605	0	0	0	0

## Sheet: TraveTime_by_type
	0	MPOC T2	MPOC T1	MPOC T2	MPS T2	BCI	MPOC T3	LP	LP	BCI	MPCB T1
0	100000	0	0	0	0	0	0	0	0	0	0
MPOC T2	0	100000	14	0	10	2	4	0	0	2	11
MPOC T1	0	14	100000	14	12	11	13	5	5	11	3
MPOC T2	0	0	14	100000	10	2	4	0	0	2	11
MPS T2	0	10	12	10	100000	5	2	12	12	5	9
BCI	0	2	11	2	5	100000	6	8	8	0	9
MPOC T3	0	4	13	4	2	6	100000	2	2	6	9
LP	0	0	5	0	12	8	2	100000	0	8	10
LP	0	0	5	0	12	8	2	0	100000	8	10
BCI	0	2	11	2	5	0	6	8	8	100000	9
MPCB T1	0	11	3	11	9	9	9	10	10	9	100000

## Sheet: Time_by_type
type1 type2	0	1	2	3	4	5	6	7	8	9	10	11	12	13	14	15	16	17	18	19	20
0	0	0	0	0	0	0	0	0	0	0	0	0	0	0	0	0	0	0	0	0	0
1	0	0	8	9	13	7	5	7	10	5	10	12	3	5	2	11	2	6	5	5	12
2	0	8	0	10	6	1	10	1	7	3	6	5	5	13	1	5	0	2	2	12	1
3	0	9	10	0	2	6	12	12	8	8	7	7	4	2	1	3	11	9	4	9	5
4	0	13	6	2	0	13	9	14	6	6	4	4	6	3	7	7	4	7	1	3	7
5	0	7	1	6	13	0	12	13	3	8	5	12	2	0	11	4	8	2	14	14	14
6	0	5	10	12	9	12	0	1	14	2	8	0	13	3	0	9	3	11	9	0	14
7	0	7	1	13	14	13	1	0	5	2	11	4	11	4	2	10	8	12	4	1	2
8	0	10	7	8	6	3	14	5	0	10	6	14	12	10	0	14	13	4	7	1	1
9	0	5	3	8	6	8	2	2	10	0	13	7	10	4	1	0	12	0	9	12	1
10	0	10	6	7	4	5	8	11	6	13	0	7	13	4	13	4	9	11	12	1	11
11	0	12	5	7	4	12	0	4	14	7	7	0	13	0	12	2	5	7	13	3	13
12	0	3	5	4	6	2	13	11	12	10	13	13	0	4	8	1	4	11	3	7	1
13	0	5	13	2	3	0	3	4	10	4	4	0	4	0	9	0	4	4	1	2	5
14	0	2	1	1	7	11	0	2	0	1	13	12	8	9	0	7	8	11	6	5	1
15	0	11	5	3	7	4	9	10	14	0	4	2	1	0	7	0	14	13	0	12	0
16	0	2	0	11	4	8	3	8	13	12	9	5	4	4	8	14	0	4	8	10	6
17	0	6	2	9	7	2	11	12	4	0	11	7	11	4	11	13	4	0	14	2	6
18	0	5	2	4	1	14	9	4	7	9	12	13	3	1	6	0	8	14	0	6	6
19	0	5	12	9	3	14	0	1	1	12	1	3	7	2	5	12	10	2	6	0	2
20	0	12	1	5	7	14	14	2	1	1	11	13	1	5	1	0	6	6	6	2	0

## Sheet: Objective
objective
