# Supplementary material for: Solving an airport ground service task assignment problem with an exact algorithm
Source: PLoS One. 2022 Dec 22;17(12):e0279131. doi: 10.1371/journal.pone.0279131 (PMC9778590; doi:10.1371/journal.pone.0279131)
Supplement: S1 Data — (ZIP) [file pone.0279131.s001.zip › data-2022.10/instances/400_120.xls]

## Sheet: task
taskNO	TT	TS	TE	TP	TQ	Tpro
0	0	0	0	0	0	0
1	14	490	535	3	1355	3
2	19	265	565	5	1182	0
3	2	1115	1145	4	1286	0
4	16	340	550	3	1317	0
5	2	600	630	4	1286	0
6	2	995	1025	4	1286	0
7	2	335	365	4	1286	0
8	13	505	565	3	1200	3
9	20	435	465	4	1311	0
10	1	750	870	5	1355	0
11	16	385	535	3	1200	0
12	12	425	470	3	1286	3
13	1	390	510	5	1355	0
14	16	685	895	3	1305	0
15	16	300	435	3	1586	0
16	20	555	585	4	1311	0
17	1	390	510	5	1355	0
18	13	520	580	3	1586	3
19	14	620	665	3	1355	3
20	3	510	540	1	1745	3
21	14	390	435	3	1355	3
22	20	465	495	4	1311	0
23	14	1005	1050	3	1355	3
24	19	390	750	5	1264	0
25	14	995	1040	3	1355	3
26	2	965	995	4	1286	0
27	17	515	605	3	1358	0
28	1	390	510	5	1355	0
29	13	505	565	3	1200	3
30	18	595	660	3	1200	3
31	16	400	580	3	1275	0
32	15	240	360	3	1585	0
33	15	1010	1100	3	1292	0
34	4	550	610	1	1282	3
35	3	485	530	1	1282	3
36	13	835	895	3	1305	3
37	3	755	800	1	1282	3
38	15	400	580	3	1585	0
39	3	510	570	1	1282	3
40	3	980	1025	1	1282	3
41	16	715	835	3	1305	0
42	16	1365	1560	3	1586	0
43	20	525	555	4	1311	0
44	16	330	465	3	1586	0
45	14	1120	1165	3	1355	3
46	4	1275	1315	1	1745	3
47	20	525	555	4	1311	0
48	12	990	1035	3	1286	3
49	11	485	505	1	1282	3
50	20	995	1025	4	1311	0
51	3	425	470	1	1282	3
52	15	360	540	3	1585	0
53	15	400	490	3	1292	0
54	17	960	1050	3	1358	0
55	16	240	375	3	1586	0
56	15	360	540	3	1585	0
57	13	630	690	3	1200	3
58	12	480	520	3	1292	3
59	2	425	455	4	1286	0
60	20	465	495	4	1311	0
61	13	550	610	3	1275	3
62	12	1065	1110	3	1286	3
63	16	400	535	3	1586	0
64	15	240	360	3	1585	0
65	16	510	630	3	1200	0
66	11	1275	1295	1	1282	3
67	16	235	370	3	1586	0
68	13	630	690	3	1200	3
69	13	355	415	3	1586	3
70	1	990	1110	5	1355	0
71	16	490	625	3	1586	0
72	20	990	1020	4	1311	0
73	16	400	580	3	1275	0
74	12	755	800	3	1286	3
75	3	490	520	1	1282	3
76	2	935	965	4	1286	0
77	15	1010	1100	3	1292	0
78	20	990	1020	4	1311	0
79	15	400	490	3	1292	0
80	14	885	930	3	1355	3
81	2	975	1005	4	1286	0
82	2	690	720	4	1286	0
83	16	385	505	3	1200	0
84	13	610	670	3	1586	3
85	20	480	510	4	1311	0
86	4	365	425	1	1282	3
87	12	585	615	3	1311	3
88	1	870	990	5	1355	0
89	11	1115	1135	1	1282	3
90	3	510	570	1	1282	3
91	12	565	640	3	1585	3
92	16	445	580	3	1586	0
93	2	380	395	4	1286	0
94	2	710	740	4	1286	0
95	15	360	480	3	1585	0
96	16	370	565	3	1586	0
97	3	1110	1140	1	1745	3
98	2	740	770	4	1286	0
99	1	870	990	5	1355	0
100	1	270	390	5	1355	0
101	16	330	465	3	1586	0
102	16	655	895	3	1305	0
103	2	325	355	4	1286	0
104	2	410	440	4	1286	0
105	15	705	795	3	1292	0
106	12	660	705	3	1286	3
107	2	630	660	4	1286	0
108	2	740	745	4	1286	0
109	6	1020	1110	1	1745	3
110	12	495	570	3	1585	3
111	1	630	750	5	1355	0
112	14	555	600	3	1355	3
113	4	360	420	1	1282	3
114	2	750	780	4	1286	0
115	16	370	565	3	1586	0
116	12	525	600	3	1585	3
117	17	275	365	3	1358	0
118	14	390	435	3	1355	3
119	15	240	360	3	1585	0
120	4	450	510	1	1282	3
121	2	1075	1105	4	1286	0
122	16	385	505	3	1200	0
123	14	450	495	3	1355	3
124	2	355	385	4	1286	0
125	15	400	580	3	1585	0
126	12	840	885	3	1286	3
127	14	370	415	3	1355	3
128	16	370	565	3	1586	0
129	11	870	890	1	1282	3
130	11	1010	1030	1	1282	3
131	2	485	500	4	1286	0
132	10	790	865	1	1282	3
133	4	610	670	1	1282	3
134	1	270	390	5	1355	0
135	2	1025	1055	4	1286	0
136	2	295	325	4	1286	0
137	2	305	335	4	1286	0
138	20	585	615	4	1311	0
139	20	600	615	4	1311	0
140	2	350	380	4	1286	0
141	12	375	420	3	1286	3
142	12	1120	1150	3	1311	3
143	3	840	885	1	1282	3
144	20	495	525	4	1311	0
145	14	885	930	3	1355	3
146	13	365	425	3	1586	3
147	1	510	630	5	1355	0
148	16	510	660	3	1200	0
149	3	585	615	1	1282	3
150	16	715	835	3	1305	0
151	13	565	625	3	1586	3
152	2	945	975	4	1286	0
153	1	510	630	5	1355	0
154	11	725	745	1	1282	3
155	14	795	835	3	1358	3
156	16	240	375	3	1586	0
157	2	945	975	4	1286	0
158	3	580	640	1	1282	3
159	12	1085	1115	3	1311	3
160	16	340	550	3	1317	0
161	12	360	420	3	1585	3
162	20	1020	1050	4	1311	0
163	15	330	510	3	1585	0
164	1	630	750	5	1355	0
165	16	1365	1560	3	1586	0
166	12	565	625	3	1585	3
167	15	1010	1100	3	1292	0
168	1	630	750	5	1355	0
169	4	985	1025	1	1745	3
170	20	1055	1080	4	1311	0
171	15	705	795	3	1292	0
172	3	580	640	1	1282	3
173	20	510	540	4	1311	0
174	2	615	630	4	1286	0
175	16	445	580	3	1586	0
176	15	400	580	3	1585	0
177	2	385	415	4	1286	0
178	2	440	465	4	1286	0
179	2	915	945	4	1286	0
180	1	1110	1140	5	1355	0
181	14	1050	1095	3	1355	3
182	2	975	1005	4	1286	0
183	2	540	570	4	1286	0
184	1	990	1110	5	1355	0
185	16	300	435	3	1586	0
186	1	990	1110	5	1355	0
187	3	1065	1110	1	1282	3
188	16	510	630	3	1200	0
189	1	870	990	5	1355	0
190	2	680	710	4	1286	0
191	13	490	550	3	1317	3
192	13	420	480	3	1586	3
193	2	780	810	4	1286	0
194	12	575	605	3	1311	3
195	20	420	450	4	1311	0
196	14	760	805	3	1355	3
197	4	435	475	1	1745	3
198	11	590	610	1	1282	3
199	20	1050	1080	4	1311	0
200	2	765	770	4	1286	0
201	2	1055	1085	4	1286	0
202	1	990	1110	5	1355	0
203	3	1100	1130	1	1282	3
204	2	1070	1080	4	1286	0
205	15	445	565	3	1585	0
206	3	1120	1150	1	1282	3
207	14	365	395	3	1358	3
208	1	990	1110	5	1355	0
209	14	370	415	3	1355	3
210	18	455	530	3	1317	3
211	13	360	420	3	1586	3
212	2	840	855	4	1286	0
213	20	540	570	4	1311	0
214	2	570	600	4	1286	0
215	14	1120	1165	3	1355	3
216	13	835	895	3	1305	3
217	17	275	365	3	1358	0
218	4	995	1025	1	1745	3
219	14	480	525	3	1355	3
220	20	1080	1110	4	1311	0
221	14	1005	1050	3	1355	3
222	12	585	615	3	1311	3
223	3	360	420	1	1282	3
224	1	510	630	5	1355	0
225	10	445	465	1	1282	3
226	14	355	395	3	1358	3
227	20	465	495	4	1311	0
228	4	565	625	1	1282	3
229	7	905	985	1	1745	3
230	2	990	995	4	1286	0
231	11	995	1015	1	1282	3
232	14	450	495	3	1355	3
233	1	510	630	5	1355	0
234	11	1320	1340	1	1282	3
235	15	705	795	3	1292	0
236	2	810	840	4	1286	0
237	16	490	625	3	1586	0
238	13	505	565	3	1200	3
239	15	445	565	3	1585	0
240	3	585	615	1	1282	3
241	16	340	505	3	1317	0
242	2	660	690	4	1286	0
243	2	915	945	4	1286	0
244	20	555	585	4	1311	0
245	2	905	935	4	1286	0
246	6	420	510	1	1745	3
247	15	400	580	3	1585	0
248	16	1365	1560	3	1586	0
249	20	435	465	4	1311	0
250	13	835	895	3	1305	3
251	1	750	870	5	1355	0
252	14	605	635	3	1358	3
253	16	685	895	3	1305	0
254	15	400	490	3	1292	0
255	10	995	1015	1	1282	3
256	1	270	390	5	1355	0
257	3	1120	1165	1	1282	3
258	16	385	505	3	1200	0
259	18	455	520	3	1200	3
260	20	495	525	4	1311	0
261	13	505	550	3	1282	3
262	15	360	540	3	1585	0
263	4	520	580	1	1282	3
264	16	655	895	3	1305	0
265	11	515	535	1	1282	3
266	15	360	540	3	1585	0
267	12	1120	1165	3	1286	3
268	4	420	480	1	1282	3
269	20	465	495	4	1311	0
270	15	330	510	3	1585	0
271	14	1040	1080	3	1358	3
272	16	245	380	3	1586	0
273	16	1365	1560	3	1586	0
274	2	335	365	4	1286	0
275	13	550	610	3	1586	3
276	13	450	510	3	1586	3
277	2	365	395	4	1286	0
278	2	445	475	4	1286	0
279	16	370	565	3	1586	0
280	2	1045	1075	4	1286	0
281	12	785	825	3	1292	3
282	14	760	805	3	1355	3
283	2	655	675	4	1286	0
284	19	250	670	5	1278	0
285	2	1105	1135	4	1286	0
286	2	720	750	4	1286	0
287	17	715	805	3	1358	0
288	2	455	485	4	1286	0
289	15	400	580	3	1585	0
290	1	630	750	5	1355	0
291	20	570	600	4	1311	0
292	13	550	610	3	1275	3
293	3	615	660	1	1282	3
294	11	500	520	1	1282	3
295	12	1090	1130	3	1292	3
296	14	1050	1080	3	1358	3
297	20	495	525	4	1311	0
298	2	365	395	4	1286	0
299	2	585	615	4	1286	0
300	4	550	610	1	1282	3
301	3	575	605	1	1282	3
302	20	930	960	4	1311	0
303	20	555	585	4	1311	0
304	12	480	540	3	1585	3
305	4	1285	1315	1	1745	3
306	20	495	525	4	1311	0
307	1	1110	1140	5	1355	0
308	4	355	415	1	1282	3
309	20	1110	1140	4	1311	0
310	3	370	415	1	1282	3
311	16	300	435	3	1586	0
312	17	515	605	3	1358	0
313	12	485	530	3	1286	3
314	19	265	625	5	1264	0
315	3	990	1035	1	1282	3
316	20	435	465	4	1311	0
317	15	360	480	3	1585	0
318	20	1140	1150	4	1311	0
319	2	600	630	4	1286	0
320	17	715	805	3	1358	0
321	1	390	510	5	1355	0
322	2	1145	1160	4	1286	0
323	1	750	870	5	1355	0
324	1	510	630	5	1355	0
325	13	820	895	3	1305	3
326	2	305	335	4	1286	0
327	20	435	465	4	1311	0
328	1	270	390	5	1355	0
329	12	450	495	3	1286	3
330	2	475	500	4	1286	0
331	14	480	525	3	1355	3
332	16	400	535	3	1586	0
333	20	1050	1080	4	1311	0
334	12	1145	1190	3	1286	3
335	7	1195	1275	1	1745	3
336	11	440	460	1	1282	3
337	1	750	870	5	1355	0
338	16	385	550	3	1275	0
339	3	795	825	1	1282	3
340	20	525	555	4	1311	0
341	14	490	535	3	1355	3
342	3	660	705	1	1282	3
343	13	630	690	3	1200	3
344	12	370	415	3	1286	3
345	1	750	870	5	1355	0
346	3	1145	1190	1	1282	3
347	15	360	540	3	1585	0
348	15	360	480	3	1585	0
349	1	870	990	5	1355	0
350	3	1085	1115	1	1282	3
351	16	385	550	3	1275	0
352	16	330	465	3	1586	0
353	16	245	380	3	1586	0
354	16	235	370	3	1586	0
355	14	805	835	3	1358	3
356	15	330	510	3	1585	0
357	20	1020	1050	4	1311	0
358	16	445	580	3	1586	0
359	15	445	565	3	1585	0
360	15	330	510	3	1585	0
361	20	1080	1110	4	1311	0
362	2	1085	1115	4	1286	0
363	11	1060	1080	1	1282	3
364	3	450	495	1	1282	3
365	14	995	1040	3	1355	3
366	16	510	630	3	1200	0
367	1	390	510	5	1355	0
368	20	555	570	4	1311	0
369	1	870	990	5	1355	0
370	16	340	490	3	1317	0
371	12	730	775	3	1286	3
372	10	1285	1305	1	1282	3
373	20	960	990	4	1311	0
374	2	540	570	4	1286	0
375	3	540	600	1	1282	3
376	2	710	740	4	1286	0
377	7	355	435	1	1745	3
378	20	525	555	4	1311	0
379	2	410	440	4	1286	0
380	13	490	550	3	1317	3
381	1	1110	1140	5	1355	0
382	3	375	420	1	1282	3
383	20	1110	1115	4	1311	0
384	2	570	600	4	1286	0
385	14	620	665	3	1355	3
386	3	730	775	1	1282	3
387	3	540	600	1	1282	3
388	14	1050	1095	3	1355	3
389	4	445	475	1	1745	3
390	14	595	635	3	1358	3
391	1	630	750	5	1355	0
392	3	565	625	1	1282	3
393	2	395	425	4	1286	0
394	2	680	710	4	1286	0
395	2	415	445	4	1286	0
396	10	500	565	1	1282	3
397	16	490	625	3	1586	0
398	20	450	480	4	1311	0
399	12	980	1025	3	1286	3
400	16	340	490	3	1317	0

## Sheet: shift
			Spro1	Spro2	Spro3	Spro4	Spro5	Spro6	Spro7	Spro8	SPro9	SQ1	SQ2	SQ3	SQ4	SQ5	SQ6	SQ7	SQ8	SQ9
shiftNO	SS	SE	1	2	3	4	5	6	7	8	9	1	2	3	4	5	6	7	8	9
0	240	480	3	3	3	0	0	0	0	0	0	1282	1585	1605	0	0	0	0	0	0
1	270	510	3	3	3	3	0	0	0	0	0	1282	1355	1585	1605	0	0	0	0	0
2	300	810	3	3	3	3	3	3	3	3	0	1282	1286	1292	1358	1585	1586	1605	1745	0
3	660	1290	3	3	3	3	3	1	3	0	0	1282	1286	1311	1585	1586	1605	1745	0	0
4	630	1140	3	3	3	3	0	0	0	0	0	1282	1355	1585	1605	0	0	0	0	0
5	1080	1590	3	3	3	3	3	3	3	3	0	1282	1286	1292	1358	1585	1586	1605	1745	0
6	1200	1710	3	3	3	3	3	3	3	0	0	1282	1343	1585	1586	1587	1605	1745	0	0
7	990	1500	3	3	3	3	3	3	0	0	0	1282	1311	1585	1586	1605	1745	0	0	0
8	270	570	3	3	3	3	3	1	0	0	0	1282	1286	1292	1358	1585	1605	0	0	0
9	510	750	3	3	3	3	1	0	0	0	0	1282	1311	1585	1586	1605	0	0	0	0
10	300	540	3	3	3	0	0	0	0	0	0	1282	1586	1605	0	0	0	0	0	0
11	180	690	3	3	3	3	1	1	0	0	0	1275	1282	1585	1586	1605	1745	0	0	0
12	330	570	3	3	1	0	0	0	0	0	0	1282	1586	1605	0	0	0	0	0	0
13	180	690	3	3	3	3	3	3	3	0	0	1200	1282	1292	1358	1585	1586	1605	0	0
14	330	840	3	3	3	3	1	0	0	0	0	1282	1317	1585	1586	1605	0	0	0	0
15	270	510	3	3	3	0	0	0	0	0	0	1282	1586	1605	0	0	0	0	0	0
16	300	810	3	3	3	3	3	0	0	0	0	1282	1355	1585	1605	1745	0	0	0	0
17	240	750	3	3	3	3	3	3	0	0	0	1200	1282	1292	1585	1586	1605	0	0	0
18	480	990	3	3	3	3	3	1	1	0	0	1282	1343	1355	1585	1586	1605	1745	0	0
19	750	1260	3	3	3	1	0	0	0	0	0	1282	1355	1585	1605	0	0	0	0	0
20	270	510	3	3	3	0	0	0	0	0	0	1282	1586	1605	0	0	0	0	0	0
21	420	660	3	3	3	0	0	0	0	0	0	1282	1585	1605	0	0	0	0	0	0
22	390	630	3	3	1	0	0	0	0	0	0	1282	1585	1605	0	0	0	0	0	0
23	300	540	3	3	1	0	0	0	0	0	0	1282	1586	1605	0	0	0	0	0	0
24	270	780	3	3	3	3	3	1	3	0	0	1200	1264	1282	1585	1586	1605	1745	0	0
25	600	1110	3	3	3	3	3	3	1	0	0	1282	1286	1292	1358	1585	1586	1605	0	0
26	390	900	3	3	3	3	3	3	3	3	0	1282	1305	1343	1585	1586	1587	1605	1745	0
27	390	630	3	3	3	0	0	0	0	0	0	1282	1585	1605	0	0	0	0	0	0
28	240	750	3	3	3	3	3	1	0	0	0	1275	1278	1282	1585	1586	1605	0	0	0
29	480	990	3	3	3	1	0	0	0	0	0	1282	1355	1585	1605	0	0	0	0	0
30	420	660	3	3	3	3	0	0	0	0	0	1282	1585	1586	1605	0	0	0	0	0
31	600	1110	3	3	3	3	3	3	1	3	0	1282	1305	1343	1585	1586	1587	1605	1745	0
32	360	870	3	3	3	3	3	3	3	3	3	1282	1286	1292	1358	1467	1585	1586	1605	1745
33	180	690	3	3	3	3	3	3	1	3	0	1282	1292	1317	1358	1585	1586	1605	1745	0
34	1350	1860	3	3	3	3	3	1	3	0	0	1282	1343	1585	1586	1587	1605	1745	0	0
35	300	600	3	3	3	3	3	3	3	0	0	1282	1286	1292	1358	1585	1586	1605	0	0
36	360	600	3	3	3	1	0	0	0	0	0	1282	1585	1586	1605	0	0	0	0	0
37	930	1170	3	3	3	1	0	0	0	0	0	1282	1355	1585	1605	0	0	0	0	0
38	1260	1770	3	3	3	3	3	3	1	3	0	1282	1286	1292	1467	1585	1586	1605	1745	0
39	180	690	3	3	3	3	3	3	1	3	0	1200	1282	1292	1358	1585	1586	1605	1745	0
40	390	900	3	3	3	3	3	1	3	0	0	1182	1282	1317	1585	1586	1605	1745	0	0
41	450	690	3	3	1	0	0	0	0	0	0	1282	1585	1605	0	0	0	0	0	0
42	300	540	3	3	1	0	0	0	0	0	0	1282	1586	1605	0	0	0	0	0	0
43	300	810	3	3	3	3	1	0	0	0	0	1282	1355	1358	1585	1605	0	0	0	0
44	300	540	3	3	3	3	1	3	0	0	0	1282	1343	1585	1586	1605	1745	0	0	0
45	360	600	3	3	3	0	0	0	0	0	0	1282	1585	1605	0	0	0	0	0	0
46	180	690	3	3	3	1	3	0	0	0	0	1282	1585	1586	1605	1745	0	0	0	0
47	390	750	3	3	3	3	3	3	0	0	0	1275	1278	1282	1585	1586	1605	0	0	0
48	330	570	3	3	3	3	3	3	0	0	0	1282	1343	1585	1586	1587	1605	0	0	0
49	420	900	3	3	3	3	3	3	3	3	0	1282	1305	1343	1585	1586	1587	1605	1745	0
50	300	540	3	3	3	1	0	0	0	0	0	1282	1585	1586	1605	0	0	0	0	0
51	330	840	3	3	3	3	3	3	0	0	0	1282	1317	1585	1586	1605	1745	0	0	0
52	360	660	3	3	3	1	3	0	0	0	0	1282	1355	1585	1605	1745	0	0	0	0
53	330	840	3	3	3	3	3	3	0	0	0	1200	1282	1292	1585	1586	1605	0	0	0
54	360	600	3	3	1	0	0	0	0	0	0	1282	1586	1605	0	0	0	0	0	0
55	510	1020	3	3	3	3	3	3	1	0	0	1282	1286	1292	1358	1585	1586	1605	0	0
56	360	600	3	3	3	3	0	0	0	0	0	1282	1585	1586	1605	0	0	0	0	0
57	900	1140	3	3	3	3	1	0	0	0	0	1282	1585	1586	1587	1605	0	0	0	0
58	360	600	3	3	3	0	0	0	0	0	0	1282	1585	1605	0	0	0	0	0	0
59	450	960	3	3	3	3	1	3	0	0	0	1282	1311	1585	1586	1605	1745	0	0	0
60	1230	1740	3	3	3	3	3	1	3	0	0	1282	1286	1292	1358	1585	1605	1745	0	0
61	180	690	3	3	3	3	3	3	1	3	0	1282	1305	1343	1585	1586	1587	1605	1745	0
62	840	1350	3	3	3	3	3	3	3	3	0	1282	1286	1292	1358	1585	1586	1605	1745	0
63	420	930	3	3	3	3	1	0	0	0	0	1282	1311	1585	1586	1605	0	0	0	0
64	180	690	3	3	3	3	3	3	3	3	0	1282	1286	1292	1358	1585	1586	1605	1745	0
65	600	1110	3	3	3	3	3	3	3	0	0	1282	1286	1292	1358	1585	1586	1605	0	0
66	390	900	3	3	3	3	3	1	1	3	0	1282	1305	1343	1585	1586	1587	1605	1745	0
67	1410	1650	3	3	3	3	3	0	0	0	0	1282	1585	1586	1605	1745	0	0	0	0
68	270	510	3	3	3	3	3	0	0	0	0	1282	1355	1585	1586	1605	0	0	0	0
69	360	600	3	3	1	0	0	0	0	0	0	1282	1586	1605	0	0	0	0	0	0
70	330	840	3	3	3	3	3	3	3	3	3	1200	1282	1286	1292	1358	1585	1586	1605	1745
71	480	990	3	3	3	3	1	3	0	0	0	1282	1355	1585	1586	1605	1745	0	0	0
72	570	1080	3	3	3	3	3	1	3	0	0	1282	1311	1465	1585	1586	1605	1745	0	0
73	180	690	3	3	3	3	3	0	0	0	0	1275	1282	1585	1586	1605	0	0	0	0
74	1110	1620	3	3	3	3	1	3	0	0	0	1282	1317	1585	1586	1605	1745	0	0	0
75	390	900	3	3	3	3	3	3	3	1	0	1282	1305	1343	1585	1586	1587	1605	1745	0
76	180	690	3	3	3	3	3	3	3	0	0	1182	1282	1317	1585	1586	1605	1745	0	0
77	330	840	3	3	3	3	0	0	0	0	0	1282	1317	1605	1745	0	0	0	0	0
78	180	690	3	3	3	3	3	1	3	0	0	1275	1282	1317	1585	1586	1605	1745	0	0
79	180	690	3	3	3	3	1	0	0	0	0	1275	1282	1585	1586	1605	0	0	0	0
80	180	690	3	3	3	3	1	3	0	0	0	1275	1282	1585	1586	1605	1745	0	0	0
81	180	690	3	3	3	1	0	0	0	0	0	1282	1585	1586	1605	0	0	0	0	0
82	270	510	3	3	3	3	1	0	0	0	0	1282	1355	1585	1586	1605	0	0	0	0
83	390	900	3	3	3	3	0	0	0	0	0	1282	1355	1585	1605	0	0	0	0	0
84	180	420	3	3	3	0	0	0	0	0	0	1282	1586	1605	0	0	0	0	0	0
85	270	510	3	3	3	3	1	0	0	0	0	1282	1355	1585	1586	1605	0	0	0	0
86	180	420	3	3	3	0	0	0	0	0	0	1282	1586	1605	0	0	0	0	0	0
87	360	600	3	3	3	3	1	0	0	0	0	1282	1311	1585	1586	1605	0	0	0	0
88	900	1410	3	3	3	3	1	3	0	0	0	1282	1311	1585	1586	1605	1745	0	0	0
89	840	1350	3	3	3	1	0	0	0	0	0	1282	1355	1585	1605	0	0	0	0	0
90	330	840	3	3	3	3	3	3	3	0	0	1200	1282	1292	1358	1585	1586	1605	0	0
91	960	1470	3	3	3	3	3	3	1	3	0	1282	1286	1292	1358	1585	1586	1605	1745	0
92	330	570	3	3	1	0	0	0	0	0	0	1282	1586	1605	0	0	0	0	0	0
93	360	840	1	1	1	1	0	0	0	0	0	1282	1311	1585	1586	0	0	0	0	0
94	180	690	3	3	3	3	3	1	3	0	0	1182	1282	1317	1585	1586	1605	1745	0	0
95	180	690	3	3	3	3	3	3	0	0	0	1275	1282	1317	1585	1586	1605	0	0	0
96	240	750	3	3	3	3	1	1	0	0	0	1282	1355	1585	1586	1605	1745	0	0	0
97	690	1200	3	3	3	3	3	3	1	3	0	1282	1286	1292	1358	1585	1586	1605	1745	0
98	390	630	3	3	1	0	0	0	0	0	0	1282	1586	1605	0	0	0	0	0	0
99	240	750	3	3	3	3	1	3	0	0	0	1275	1282	1585	1586	1605	1745	0	0	0
100	180	690	3	3	3	3	3	3	3	0	0	1182	1282	1317	1585	1586	1605	1745	0	0
101	270	510	3	3	3	3	1	0	0	0	0	1282	1355	1585	1586	1605	0	0	0	0
102	180	690	3	3	3	3	3	3	1	1	0	1200	1282	1292	1358	1585	1586	1605	1745	0
103	390	900	3	3	3	3	3	3	0	0	0	1282	1305	1343	1585	1586	1605	0	0	0
104	360	600	3	3	3	3	3	3	0	0	0	1282	1311	1585	1586	1605	1745	0	0	0
105	270	780	3	3	3	3	3	3	3	3	0	1282	1286	1292	1358	1585	1586	1605	1745	0
106	240	750	3	3	3	3	3	3	3	1	0	1200	1264	1282	1292	1358	1585	1586	1605	0
107	240	750	3	3	3	3	3	3	0	0	0	1275	1282	1585	1586	1605	1745	0	0	0
108	1110	1650	3	3	3	1	3	0	0	0	0	1282	1355	1585	1605	1745	0	0	0	0
109	690	1200	3	3	3	3	3	3	3	0	0	1282	1305	1343	1585	1586	1605	1745	0	0
110	330	840	3	3	3	3	3	3	3	3	3	1282	1286	1292	1311	1358	1585	1586	1605	1745
111	360	600	3	3	3	1	0	0	0	0	0	1282	1585	1586	1605	0	0	0	0	0
112	690	1200	3	3	3	3	3	3	3	0	0	1282	1286	1292	1358	1585	1586	1605	0	0
113	360	870	3	3	3	3	3	3	3	0	0	1282	1286	1343	1585	1586	1605	1745	0	0
114	300	540	3	3	3	1	0	0	0	0	0	1282	1585	1586	1605	0	0	0	0	0
115	300	600	3	3	3	3	3	3	0	0	0	1282	1286	1292	1358	1585	1605	0	0	0
116	270	510	3	3	1	0	0	0	0	0	0	1282	1585	1605	0	0	0	0	0	0
117	480	990	3	3	3	3	3	1	3	0	0	1282	1305	1343	1585	1586	1605	1745	0	0
118	330	570	3	3	3	1	1	0	0	0	0	1282	1585	1586	1605	1745	0	0	0	0
119	630	1140	3	3	3	3	1	3	0	0	0	1282	1355	1358	1585	1605	1745	0	0	0

## Sheet: TraveTime_by_type
	0	MPOC T2	MPOC T1	MPOC T2	MPS T2	BCI	MPOC T3	LP	LP	BCI	MPCB T1
0	100000	0	0	0	0	0	0	0	0	0	0
MPOC T2	0	100000	14	0	10	2	4	0	0	2	11
MPOC T1	0	14	100000	14	12	11	13	5	5	11	3
MPOC T2	0	0	14	100000	10	2	4	0	0	2	11
MPS T2	0	10	12	10	100000	5	2	12	12	5	9
BCI	0	2	11	2	5	100000	6	8	8	0	9
MPOC T3	0	4	13	4	2	6	100000	2	2	6	9
LP	0	0	5	0	12	8	2	100000	0	8	10
LP	0	0	5	0	12	8	2	0	100000	8	10
BCI	0	2	11	2	5	0	6	8	8	100000	9
MPCB T1	0	11	3	11	9	9	9	10	10	9	100000

## Sheet: Time_by_type
type1 type2	0	1	2	3	4	5	6	7	8	9	10	11	12	13	14	15	16	17	18	19	20
0	0	0	0	0	0	0	0	0	0	0	0	0	0	0	0	0	0	0	0	0	0
1	0	0	8	9	13	7	5	7	10	5	10	12	3	5	2	11	2	6	5	5	12
2	0	8	0	10	6	1	10	1	7	3	6	5	5	13	1	5	0	2	2	12	1
3	0	9	10	0	2	6	12	12	8	8	7	7	4	2	1	3	11	9	4	9	5
4	0	13	6	2	0	13	9	14	6	6	4	4	6	3	7	7	4	7	1	3	7
5	0	7	1	6	13	0	12	13	3	8	5	12	2	0	11	4	8	2	14	14	14
6	0	5	10	12	9	12	0	1	14	2	8	0	13	3	0	9	3	11	9	0	14
7	0	7	1	13	14	13	1	0	5	2	11	4	11	4	2	10	8	12	4	1	2
8	0	10	7	8	6	3	14	5	0	10	6	14	12	10	0	14	13	4	7	1	1
9	0	5	3	8	6	8	2	2	10	0	13	7	10	4	1	0	12	0	9	12	1
10	0	10	6	7	4	5	8	11	6	13	0	7	13	4	13	4	9	11	12	1	11
11	0	12	5	7	4	12	0	4	14	7	7	0	13	0	12	2	5	7	13	3	13
12	0	3	5	4	6	2	13	11	12	10	13	13	0	4	8	1	4	11	3	7	1
13	0	5	13	2	3	0	3	4	10	4	4	0	4	0	9	0	4	4	1	2	5
14	0	2	1	1	7	11	0	2	0	1	13	12	8	9	0	7	8	11	6	5	1
15	0	11	5	3	7	4	9	10	14	0	4	2	1	0	7	0	14	13	0	12	0
16	0	2	0	11	4	8	3	8	13	12	9	5	4	4	8	14	0	4	8	10	6
17	0	6	2	9	7	2	11	12	4	0	11	7	11	4	11	13	4	0	14	2	6
18	0	5	2	4	1	14	9	4	7	9	12	13	3	1	6	0	8	14	0	6	6
19	0	5	12	9	3	14	0	1	1	12	1	3	7	2	5	12	10	2	6	0	2
20	0	12	1	5	7	14	14	2	1	1	11	13	1	5	1	0	6	6	6	2	0

## Sheet: Objective
objective
