# Supplementary material for: Solving an airport ground service task assignment problem with an exact algorithm
Source: PLoS One. 2022 Dec 22;17(12):e0279131. doi: 10.1371/journal.pone.0279131 (PMC9778590; doi:10.1371/journal.pone.0279131)
Supplement: S1 Data — (ZIP) [file pone.0279131.s001.zip › data-2022.10/instances/402_134.xls]

## Sheet: task
taskNO	TT	TS	TE	TP	TQ	Tpro
0	0	0	0	0	0	0
1	2	1105	1135	4	1286	0
2	17	960	1050	3	1358	0
3	7	905	985	1	1745	3
4	20	465	495	4	1311	0
5	2	615	630	4	1286	0
6	20	435	465	4	1311	0
7	14	995	1040	3	1355	3
8	13	505	565	3	1200	3
9	6	1020	1110	1	1745	3
10	14	1040	1080	3	1358	3
11	14	1050	1080	3	1358	3
12	15	360	540	3	1585	0
13	14	1050	1095	3	1355	3
14	16	330	465	3	1586	0
15	3	485	530	1	1282	3
16	4	610	670	1	1282	3
17	16	685	895	3	1305	0
18	16	715	835	3	1305	0
19	16	490	625	3	1586	0
20	2	410	440	4	1286	0
21	4	1285	1315	1	1745	3
22	15	360	540	3	1585	0
23	12	840	885	3	1286	3
24	16	370	565	3	1586	0
25	17	715	805	3	1358	0
26	12	1120	1150	3	1311	3
27	12	1085	1115	3	1311	3
28	13	360	420	3	1586	3
29	12	565	625	3	1585	3
30	1	390	510	5	1355	0
31	3	1085	1115	1	1282	3
32	12	615	660	3	1286	3
33	12	485	530	3	1286	3
34	16	1365	1560	3	1586	0
35	10	500	565	1	1282	3
36	2	1145	1160	4	1286	0
37	20	930	960	4	1311	0
38	16	385	550	3	1275	0
39	4	520	580	1	1282	3
40	16	385	535	3	1200	0
41	12	1145	1190	3	1286	3
42	3	840	885	1	1282	3
43	2	385	415	4	1286	0
44	16	400	535	3	1586	0
45	15	360	540	3	1585	0
46	15	705	795	3	1292	0
47	16	400	580	3	1275	0
48	3	510	570	1	1282	3
49	16	300	435	3	1586	0
50	2	905	935	4	1286	0
51	3	575	605	1	1282	3
52	2	295	325	4	1286	0
53	13	630	690	3	1200	3
54	3	370	415	1	1282	3
55	6	420	510	1	1745	3
56	3	980	1025	1	1282	3
57	15	330	510	3	1585	0
58	16	340	490	3	1317	0
59	16	340	505	3	1317	0
60	11	590	610	1	1282	3
61	2	1045	1075	4	1286	0
62	16	385	505	3	1200	0
63	12	565	640	3	1585	3
64	2	660	690	4	1286	0
65	1	390	510	5	1355	0
66	20	480	510	4	1311	0
67	20	495	525	4	1311	0
68	1	990	1110	5	1355	0
69	11	1320	1340	1	1282	3
70	12	370	415	3	1286	3
71	16	400	535	3	1586	0
72	19	250	670	5	1278	0
73	2	410	440	4	1286	0
74	4	550	610	1	1282	3
75	15	400	580	3	1585	0
76	3	1120	1150	1	1282	3
77	20	1080	1110	4	1311	0
78	20	465	495	4	1311	0
79	15	445	565	3	1585	0
80	15	400	490	3	1292	0
81	3	755	800	1	1282	3
82	1	870	990	5	1355	0
83	14	1120	1165	3	1355	3
84	2	740	770	4	1286	0
85	14	355	395	3	1358	3
86	15	330	510	3	1585	0
87	11	1010	1030	1	1282	3
88	15	360	480	3	1585	0
89	2	975	1005	4	1286	0
90	3	425	470	1	1282	3
91	16	385	550	3	1275	0
92	16	510	660	3	1200	0
93	20	1050	1080	4	1311	0
94	15	360	480	3	1585	0
95	17	715	805	3	1358	0
96	2	570	600	4	1286	0
97	16	400	580	3	1275	0
98	2	750	780	4	1286	0
99	4	985	1025	1	1745	3
100	14	1120	1165	3	1355	3
101	2	680	710	4	1286	0
102	13	490	550	3	1317	3
103	14	490	535	3	1355	3
104	1	630	750	5	1355	0
105	20	1020	1050	4	1311	0
106	2	365	395	4	1286	0
107	1	630	750	5	1355	0
108	20	525	555	4	1311	0
109	13	550	610	3	1586	3
110	14	605	635	3	1358	3
111	2	600	630	4	1286	0
112	16	655	895	3	1305	0
113	12	425	470	3	1286	3
114	16	340	490	3	1317	0
115	14	555	600	3	1355	3
116	15	240	360	3	1585	0
117	11	440	460	1	1282	3
118	1	870	990	5	1355	0
119	2	655	675	4	1286	0
120	3	1120	1165	1	1282	3
121	16	510	630	3	1200	0
122	4	550	610	1	1282	3
123	15	445	565	3	1585	0
124	1	1110	1140	5	1355	0
125	1	510	630	5	1355	0
126	20	960	990	4	1311	0
127	12	1065	1110	3	1286	3
128	2	710	740	4	1286	0
129	11	1275	1295	1	1282	3
130	4	355	415	1	1282	3
131	11	485	505	1	1282	3
132	19	265	565	5	1182	0
133	15	1010	1100	3	1292	0
134	20	1020	1050	4	1311	0
135	12	375	420	3	1286	3
136	3	375	420	1	1282	3
137	14	795	835	3	1358	3
138	16	370	565	3	1586	0
139	14	595	635	3	1358	3
140	1	750	870	5	1355	0
141	12	990	1035	3	1286	3
142	20	1055	1080	4	1311	0
143	16	1365	1560	3	1586	0
144	16	490	625	3	1586	0
145	20	465	495	4	1311	0
146	1	990	1110	5	1355	0
147	1	1110	1140	5	1355	0
148	1	270	390	5	1355	0
149	13	630	690	3	1200	3
150	20	495	525	4	1311	0
151	2	840	855	4	1286	0
152	16	235	370	3	1586	0
153	16	245	380	3	1586	0
154	4	995	1025	1	1745	3
155	2	585	615	4	1286	0
156	2	485	500	4	1286	0
157	15	400	490	3	1292	0
158	13	450	510	3	1586	3
159	16	1365	1560	3	1586	0
160	14	490	535	3	1355	3
161	1	750	870	5	1355	0
162	2	1075	1105	4	1286	0
163	14	760	805	3	1355	3
164	1	270	390	5	1355	0
165	16	370	565	3	1586	0
166	1	870	990	5	1355	0
167	1	630	750	5	1355	0
168	13	520	580	3	1586	3
169	2	915	945	4	1286	0
170	16	300	435	3	1586	0
171	20	960	990	4	1311	0
172	20	555	585	4	1311	0
173	4	445	475	1	1745	3
174	13	365	425	3	1586	3
175	20	525	555	4	1311	0
176	2	710	740	4	1286	0
177	2	305	335	4	1286	0
178	14	390	435	3	1355	3
179	13	420	480	3	1586	3
180	3	490	520	1	1282	3
181	14	620	665	3	1355	3
182	13	610	670	3	1586	3
183	1	510	630	5	1355	0
184	20	525	555	4	1311	0
185	15	400	490	3	1292	0
186	2	305	335	4	1286	0
187	4	365	425	1	1282	3
188	18	455	530	3	1317	3
189	2	945	975	4	1286	0
190	12	1120	1165	3	1286	3
191	20	570	600	4	1311	0
192	2	570	600	4	1286	0
193	14	370	415	3	1355	3
194	3	540	600	1	1282	3
195	15	330	510	3	1585	0
196	3	1065	1110	1	1282	3
197	2	375	385	4	1286	0
198	14	885	930	3	1355	3
199	20	510	540	4	1311	0
200	14	805	835	3	1358	3
201	20	1110	1140	4	1311	0
202	11	1060	1080	1	1282	3
203	3	480	540	1	1282	3
204	16	300	435	3	1586	0
205	14	365	395	3	1358	3
206	14	885	930	3	1355	3
207	13	505	550	3	1282	3
208	12	1090	1130	3	1292	3
209	1	630	750	5	1355	0
210	1	630	750	5	1355	0
211	20	555	585	4	1311	0
212	2	600	630	4	1286	0
213	3	585	615	1	1282	3
214	3	1145	1190	1	1282	3
215	13	505	565	3	1200	3
216	7	355	435	1	1745	3
217	2	1115	1145	4	1286	0
218	2	740	745	4	1286	0
219	13	835	895	3	1305	3
220	15	240	360	3	1585	0
221	2	1085	1115	4	1286	0
222	14	480	525	3	1355	3
223	13	630	690	3	1200	3
224	1	390	510	5	1355	0
225	1	510	630	5	1355	0
226	15	400	580	3	1585	0
227	3	795	825	1	1282	3
228	16	340	550	3	1317	0
229	3	990	1035	1	1282	3
230	16	340	550	3	1317	0
231	20	435	465	4	1311	0
232	14	370	415	3	1355	3
233	14	480	525	3	1355	3
234	14	555	600	3	1355	3
235	2	395	425	4	1286	0
236	20	1025	1055	4	1311	0
237	15	240	360	3	1585	0
238	16	385	505	3	1200	0
239	15	400	580	3	1585	0
240	10	1285	1305	1	1282	3
241	12	480	540	3	1585	3
242	3	730	775	1	1282	3
243	12	755	800	3	1286	3
244	1	390	510	5	1355	0
245	18	455	520	3	1200	3
246	11	725	745	1	1282	3
247	20	555	585	4	1311	0
248	2	945	975	4	1286	0
249	12	660	705	3	1286	3
250	3	565	625	1	1282	3
251	2	810	840	4	1286	0
252	15	705	795	3	1292	0
253	19	265	625	5	1264	0
254	16	245	380	3	1586	0
255	15	1010	1100	3	1292	0
256	12	585	615	3	1311	3
257	2	975	1005	4	1286	0
258	20	450	480	4	1311	0
259	1	1110	1140	5	1355	0
260	17	515	605	3	1358	0
261	14	995	1040	3	1355	3
262	16	655	895	3	1305	0
263	16	240	375	3	1586	0
264	16	655	895	3	1305	0
265	3	585	615	1	1282	3
266	15	400	580	3	1585	0
267	13	565	625	3	1586	3
268	1	870	990	5	1355	0
269	20	990	1020	4	1311	0
270	1	990	1110	5	1355	0
271	15	1010	1100	3	1292	0
272	2	335	365	4	1286	0
273	17	960	1050	3	1358	0
274	20	555	570	4	1311	0
275	2	1070	1080	4	1286	0
276	17	275	365	3	1358	0
277	1	270	390	5	1355	0
278	15	360	480	3	1585	0
279	1	750	870	5	1355	0
280	12	360	420	3	1585	3
281	13	505	565	3	1200	3
282	19	390	750	5	1264	0
283	7	1195	1275	1	1745	3
284	12	585	615	3	1311	3
285	16	490	625	3	1586	0
286	2	765	770	4	1286	0
287	3	1110	1140	1	1745	3
288	12	730	775	3	1286	3
289	3	360	420	1	1282	3
290	2	990	995	4	1286	0
291	15	360	540	3	1585	0
292	20	1110	1115	4	1311	0
293	1	990	1110	5	1355	0
294	13	820	895	3	1305	3
295	1	270	390	5	1355	0
296	2	1055	1085	4	1286	0
297	2	325	355	4	1286	0
298	4	565	625	1	1282	3
299	2	415	445	4	1286	0
300	2	445	475	4	1286	0
301	20	600	615	4	1311	0
302	2	720	750	4	1286	0
303	16	715	835	3	1305	0
304	13	835	895	3	1305	3
305	2	350	380	4	1286	0
306	16	385	505	3	1200	0
307	16	445	580	3	1586	0
308	12	575	605	3	1311	3
309	14	1005	1050	3	1355	3
310	15	360	540	3	1585	0
311	13	550	610	3	1275	3
312	2	440	465	4	1286	0
313	4	420	480	1	1282	3
314	17	515	605	3	1358	0
315	3	580	640	1	1282	3
316	4	360	420	1	1282	3
317	14	450	495	3	1355	3
318	13	355	415	3	1586	3
319	2	355	385	4	1286	0
320	17	275	365	3	1358	0
321	13	490	550	3	1317	3
322	1	990	1110	5	1355	0
323	11	500	520	1	1282	3
324	12	980	1025	3	1286	3
325	2	995	1025	4	1286	0
326	16	330	465	3	1586	0
327	12	525	600	3	1585	3
328	2	965	995	4	1286	0
329	20	995	1025	4	1311	0
330	20	435	465	4	1311	0
331	12	495	570	3	1585	3
332	2	455	485	4	1286	0
333	2	335	365	4	1286	0
334	3	580	640	1	1282	3
335	1	390	510	5	1355	0
336	13	550	610	3	1275	3
337	14	390	435	3	1355	3
338	20	990	1020	4	1311	0
339	4	450	510	1	1282	3
340	2	915	945	4	1286	0
341	14	620	665	3	1355	3
342	14	450	495	3	1355	3
343	2	425	455	4	1286	0
344	10	790	865	1	1282	3
345	3	510	540	1	1745	3
346	18	595	660	3	1200	3
347	3	510	570	1	1282	3
348	11	515	535	1	1282	3
349	2	365	395	4	1286	0
350	16	685	895	3	1305	0
351	3	450	495	1	1282	3
352	1	870	990	5	1355	0
353	20	495	525	4	1311	0
354	1	750	870	5	1355	0
355	16	1365	1560	3	1586	0
356	20	525	555	4	1311	0
357	1	510	630	5	1355	0
358	15	400	580	3	1585	0
359	3	1100	1130	1	1282	3
360	12	480	520	3	1292	3
361	20	435	465	4	1311	0
362	15	705	795	3	1292	0
363	3	540	600	1	1282	3
364	20	585	615	4	1311	0
365	13	835	895	3	1305	3
366	16	510	630	3	1200	0
367	11	1115	1135	1	1282	3
368	2	690	720	4	1286	0
369	1	1110	1140	5	1355	0
370	20	1050	1080	4	1311	0
371	16	510	630	3	1200	0
372	3	615	660	1	1282	3
373	20	540	570	4	1311	0
374	14	1005	1050	3	1355	3
375	16	445	580	3	1586	0
376	16	370	565	3	1586	0
377	16	235	370	3	1586	0
378	14	760	805	3	1355	3
379	16	330	465	3	1586	0
380	2	475	500	4	1286	0
381	16	445	580	3	1586	0
382	2	380	395	4	1286	0
383	2	680	710	4	1286	0
384	20	1080	1110	4	1311	0
385	1	750	870	5	1355	0
386	2	540	570	4	1286	0
387	1	1110	1140	5	1355	0
388	20	465	495	4	1311	0
389	12	785	825	3	1292	3
390	14	1050	1095	3	1355	3
391	15	445	565	3	1585	0
392	10	445	465	1	1282	3
393	20	495	525	4	1311	0
394	4	1275	1315	1	1745	3
395	15	330	510	3	1585	0
396	2	630	660	4	1286	0
397	16	240	375	3	1586	0
398	1	510	630	5	1355	0
399	2	1025	1055	4	1286	0
400	20	420	450	4	1311	0
401	3	660	705	1	1282	3
402	4	435	475	1	1745	3

## Sheet: shift
			Spro1	Spro2	Spro3	Spro4	Spro5	Spro6	Spro7	Spro8	SPro9	SQ1	SQ2	SQ3	SQ4	SQ5	SQ6	SQ7	SQ8	SQ9
shiftNO	SS	SE	1	2	3	4	5	6	7	8	9	1	2	3	4	5	6	7	8	9
0	600	1110	3	3	3	3	3	3	1	0	0	1282	1286	1292	1358	1585	1586	1605	0	0
1	330	570	3	3	3	3	0	0	0	0	0	1282	1585	1586	1605	0	0	0	0	0
2	360	870	3	3	3	3	3	3	3	0	0	1282	1286	1343	1585	1586	1605	1745	0	0
3	180	690	3	3	3	3	1	3	0	0	0	1275	1282	1585	1586	1605	1745	0	0	0
4	1050	1560	3	3	3	3	1	3	0	0	0	1282	1343	1585	1586	1605	1745	0	0	0
5	180	690	3	3	3	3	1	0	0	0	0	1275	1282	1585	1586	1605	0	0	0	0
6	330	570	3	3	1	0	0	0	0	0	0	1282	1586	1605	0	0	0	0	0	0
7	270	510	3	3	3	0	0	0	0	0	0	1282	1586	1605	0	0	0	0	0	0
8	180	690	3	3	3	3	3	0	0	0	0	1282	1311	1585	1586	1605	0	0	0	0
9	240	480	3	3	3	0	0	0	0	0	0	1282	1585	1605	0	0	0	0	0	0
10	180	690	3	3	3	1	0	0	0	0	0	1282	1585	1586	1605	0	0	0	0	0
11	300	540	3	3	3	0	0	0	0	0	0	1282	1586	1605	0	0	0	0	0	0
12	240	750	3	3	3	3	1	1	0	0	0	1282	1355	1585	1586	1605	1745	0	0	0
13	600	1110	3	3	3	3	3	3	1	3	0	1282	1305	1343	1585	1586	1587	1605	1745	0
14	360	600	3	3	3	1	0	0	0	0	0	1282	1585	1586	1605	0	0	0	0	0
15	270	510	3	3	3	3	3	0	0	0	0	1282	1355	1585	1586	1605	0	0	0	0
16	390	630	3	3	3	0	0	0	0	0	0	1282	1586	1605	0	0	0	0	0	0
17	600	1110	3	3	3	3	3	3	3	0	0	1282	1286	1292	1358	1585	1586	1605	0	0
18	180	690	3	3	3	1	3	0	0	0	0	1282	1585	1586	1605	1745	0	0	0	0
19	1080	1590	3	3	3	3	3	3	3	3	0	1282	1286	1292	1358	1585	1586	1605	1745	0
20	300	810	3	3	3	3	1	0	0	0	0	1282	1355	1358	1585	1605	0	0	0	0
21	420	900	3	3	3	3	3	3	3	3	0	1282	1305	1343	1585	1586	1587	1605	1745	0
22	1230	1740	3	3	3	3	3	1	3	0	0	1282	1286	1292	1358	1585	1605	1745	0	0
23	270	510	3	3	3	3	0	0	0	0	0	1282	1355	1585	1605	0	0	0	0	0
24	390	900	3	3	3	3	3	3	3	1	0	1282	1305	1343	1585	1586	1587	1605	1745	0
25	510	1020	3	3	3	3	1	3	0	0	0	1282	1286	1585	1586	1605	1745	0	0	0
26	960	1470	3	3	3	3	3	3	1	3	0	1282	1286	1292	1358	1585	1586	1605	1745	0
27	300	540	3	3	3	1	0	0	0	0	0	1282	1585	1586	1605	0	0	0	0	0
28	480	990	3	3	3	3	3	1	1	0	0	1282	1343	1355	1585	1586	1605	1745	0	0
29	180	690	3	3	3	3	3	1	3	0	0	1200	1282	1292	1585	1586	1605	1745	0	0
30	840	1350	3	3	3	3	3	3	3	3	0	1282	1286	1292	1358	1585	1586	1605	1745	0
31	480	990	3	3	3	3	3	1	3	0	0	1282	1305	1343	1585	1586	1605	1745	0	0
32	330	840	3	3	3	3	3	3	3	3	3	1200	1282	1286	1292	1358	1585	1586	1605	1745
33	270	510	3	3	3	3	1	0	0	0	0	1282	1355	1585	1586	1605	0	0	0	0
34	480	990	3	3	3	3	1	3	0	0	0	1282	1355	1585	1586	1605	1745	0	0	0
35	240	750	3	3	3	3	1	3	0	0	0	1275	1282	1585	1586	1605	1745	0	0	0
36	180	690	3	3	3	3	3	3	1	3	0	1282	1292	1317	1358	1585	1586	1605	1745	0
37	180	690	3	3	3	3	3	1	3	0	0	1275	1282	1317	1585	1586	1605	1745	0	0
38	390	750	3	3	3	3	3	3	0	0	0	1275	1278	1282	1585	1586	1605	0	0	0
39	240	750	3	3	3	3	3	3	0	0	0	1275	1278	1282	1585	1586	1605	0	0	0
40	180	690	3	3	3	3	3	3	0	0	0	1275	1282	1317	1585	1586	1605	0	0	0
41	180	690	3	3	3	3	1	1	0	0	0	1275	1282	1585	1586	1605	1745	0	0	0
42	390	900	3	3	3	3	3	1	1	3	0	1282	1305	1343	1585	1586	1587	1605	1745	0
43	300	540	3	3	1	0	0	0	0	0	0	1282	1586	1605	0	0	0	0	0	0
44	1110	1650	3	3	3	1	3	0	0	0	0	1282	1355	1585	1605	1745	0	0	0	0
45	360	840	1	1	1	1	0	0	0	0	0	1282	1311	1585	1586	0	0	0	0	0
46	840	1350	3	3	3	1	0	0	0	0	0	1282	1355	1585	1605	0	0	0	0	0
47	450	960	3	3	3	3	1	3	0	0	0	1282	1311	1585	1586	1605	1745	0	0	0
48	270	510	3	3	3	0	0	0	0	0	0	1282	1586	1605	0	0	0	0	0	0
49	270	570	3	3	3	3	3	1	0	0	0	1282	1286	1292	1358	1585	1605	0	0	0
50	390	900	3	3	3	3	3	3	3	3	0	1282	1305	1343	1585	1586	1587	1605	1745	0
51	1200	1710	3	3	3	3	3	3	3	0	0	1282	1343	1585	1586	1587	1605	1745	0	0
52	1350	1860	3	3	3	3	3	1	3	0	0	1282	1343	1585	1586	1587	1605	1745	0	0
53	180	420	3	3	3	0	0	0	0	0	0	1282	1586	1605	0	0	0	0	0	0
54	420	660	3	3	3	3	0	0	0	0	0	1282	1585	1586	1605	0	0	0	0	0
55	180	690	3	3	3	3	3	3	1	3	0	1282	1305	1343	1585	1586	1587	1605	1745	0
56	690	1200	3	3	3	3	3	3	1	3	0	1282	1286	1292	1358	1585	1586	1605	1745	0
57	750	1260	3	3	3	1	0	0	0	0	0	1282	1355	1585	1605	0	0	0	0	0
58	180	690	3	3	3	3	1	0	0	0	0	1282	1585	1586	1587	1605	0	0	0	0
59	300	540	3	3	3	1	0	0	0	0	0	1282	1585	1586	1605	0	0	0	0	0
60	180	690	3	3	3	3	3	3	3	0	0	1182	1282	1317	1585	1586	1605	1745	0	0
61	360	600	3	3	1	0	0	0	0	0	0	1282	1586	1605	0	0	0	0	0	0
62	180	420	3	3	3	0	0	0	0	0	0	1282	1586	1605	0	0	0	0	0	0
63	300	810	3	3	3	3	3	0	0	0	0	1282	1355	1585	1605	1745	0	0	0	0
64	330	840	3	3	3	3	0	0	0	0	0	1282	1317	1605	1745	0	0	0	0	0
65	330	840	3	3	3	3	1	0	0	0	0	1282	1317	1585	1586	1605	0	0	0	0
66	930	1170	3	3	3	1	0	0	0	0	0	1282	1355	1585	1605	0	0	0	0	0
67	390	900	3	3	3	3	3	3	0	0	0	1282	1305	1343	1585	1586	1605	0	0	0
68	690	1200	3	3	3	3	3	3	3	0	0	1282	1305	1343	1585	1586	1605	1745	0	0
69	540	1050	3	3	3	3	3	3	3	0	0	1282	1305	1343	1585	1586	1605	1745	0	0
70	180	690	3	3	3	3	3	3	1	1	0	1200	1282	1292	1358	1585	1586	1605	1745	0
71	300	540	3	3	1	0	0	0	0	0	0	1282	1586	1605	0	0	0	0	0	0
72	360	660	3	3	3	1	3	0	0	0	0	1282	1355	1585	1605	1745	0	0	0	0
73	240	750	3	3	3	3	3	3	3	1	0	1200	1264	1282	1292	1358	1585	1586	1605	0
74	240	750	3	3	3	3	1	3	0	0	0	1275	1282	1585	1586	1605	1745	0	0	0
75	630	1140	3	3	3	3	0	0	0	0	0	1282	1355	1585	1605	0	0	0	0	0
76	900	1140	3	3	3	3	1	0	0	0	0	1282	1585	1586	1587	1605	0	0	0	0
77	1110	1620	3	3	3	3	1	3	0	0	0	1282	1317	1585	1586	1605	1745	0	0	0
78	300	600	3	3	3	3	3	3	0	0	0	1282	1286	1292	1358	1585	1605	0	0	0
79	270	510	3	3	3	3	1	0	0	0	0	1282	1355	1585	1586	1605	0	0	0	0
80	300	600	3	3	3	3	3	3	3	0	0	1282	1286	1292	1358	1585	1586	1605	0	0
81	360	600	3	3	3	0	0	0	0	0	0	1282	1585	1605	0	0	0	0	0	0
82	480	990	3	3	3	1	0	0	0	0	0	1282	1355	1585	1605	0	0	0	0	0
83	360	600	3	3	3	3	3	3	0	0	0	1282	1311	1585	1586	1605	1745	0	0	0
84	330	840	3	3	3	3	3	3	3	0	0	1200	1282	1292	1358	1585	1586	1605	0	0
85	390	630	3	3	3	1	0	0	0	0	0	1282	1585	1586	1605	0	0	0	0	0
86	390	630	3	3	1	0	0	0	0	0	0	1282	1586	1605	0	0	0	0	0	0
87	300	810	3	3	3	3	3	3	3	3	0	1282	1286	1292	1358	1585	1586	1605	1745	0
88	330	840	3	3	3	3	3	3	0	0	0	1282	1317	1585	1586	1605	1745	0	0	0
89	360	870	3	3	3	3	3	3	3	3	3	1282	1286	1292	1358	1467	1585	1586	1605	1745
90	330	840	3	3	3	3	3	3	0	0	0	1200	1282	1292	1585	1586	1605	0	0	0
91	180	690	3	3	3	3	3	0	0	0	0	1275	1282	1585	1586	1605	0	0	0	0
92	660	1290	3	3	3	3	3	1	3	0	0	1282	1286	1311	1585	1586	1605	1745	0	0
93	300	540	3	3	3	3	1	3	0	0	0	1282	1343	1585	1586	1605	1745	0	0	0
94	510	1020	3	3	3	3	3	3	1	0	0	1282	1286	1292	1358	1585	1586	1605	0	0
95	510	750	3	3	3	3	1	0	0	0	0	1282	1311	1585	1586	1605	0	0	0	0
96	270	510	3	3	3	3	1	0	0	0	0	1282	1355	1585	1586	1605	0	0	0	0
97	390	900	3	3	3	3	3	1	3	0	0	1182	1282	1317	1585	1586	1605	1745	0	0
98	630	1140	3	3	3	3	3	3	1	0	0	1282	1286	1292	1358	1585	1586	1605	0	0
99	510	1020	3	3	3	3	1	0	0	0	0	1282	1355	1358	1585	1605	0	0	0	0
100	180	690	3	3	3	3	3	1	3	0	0	1182	1282	1317	1585	1586	1605	1745	0	0
101	390	900	3	3	3	3	0	0	0	0	0	1282	1355	1585	1605	0	0	0	0	0
102	330	570	3	3	3	3	3	3	0	0	0	1282	1343	1585	1586	1587	1605	0	0	0
103	360	600	3	3	3	1	0	0	0	0	0	1282	1585	1586	1605	0	0	0	0	0
104	180	690	3	3	3	3	3	3	3	0	0	1182	1282	1317	1585	1586	1605	1745	0	0
105	1410	1650	3	3	3	3	3	0	0	0	0	1282	1585	1586	1605	1745	0	0	0	0
106	570	1080	3	3	3	3	3	1	3	0	0	1282	1311	1465	1585	1586	1605	1745	0	0
107	390	630	3	3	3	0	0	0	0	0	0	1282	1585	1605	0	0	0	0	0	0
108	330	840	3	3	3	3	3	3	3	3	3	1282	1286	1292	1311	1358	1585	1586	1605	1745
109	360	600	3	3	3	3	1	0	0	0	0	1282	1311	1585	1586	1605	0	0	0	0
110	690	1200	3	3	3	3	3	3	3	0	0	1282	1286	1292	1358	1585	1586	1605	0	0
111	180	690	3	3	3	3	1	3	0	0	0	1200	1282	1585	1586	1605	1745	0	0	0
112	1260	1770	3	3	3	3	3	3	1	3	0	1282	1286	1292	1467	1585	1586	1605	1745	0
113	360	870	3	3	3	3	3	3	1	0	0	1282	1286	1292	1358	1585	1586	1605	0	0
114	450	690	3	3	1	0	0	0	0	0	0	1282	1585	1605	0	0	0	0	0	0
115	360	600	3	3	1	0	0	0	0	0	0	1282	1586	1605	0	0	0	0	0	0
116	1260	1500	3	3	3	1	0	0	0	0	0	1282	1585	1586	1605	0	0	0	0	0
117	180	690	3	3	3	3	3	3	3	0	0	1200	1282	1292	1358	1585	1586	1605	0	0
118	420	930	3	3	3	3	1	0	0	0	0	1282	1311	1585	1586	1605	0	0	0	0
119	330	570	3	3	3	1	1	0	0	0	0	1282	1585	1586	1605	1745	0	0	0	0
120	360	600	3	3	3	0	0	0	0	0	0	1282	1585	1605	0	0	0	0	0	0
121	180	690	3	3	3	3	3	3	3	3	0	1282	1286	1292	1358	1585	1586	1605	1745	0
122	900	1410	3	3	3	3	3	3	1	0	0	1282	1286	1292	1358	1585	1586	1605	0	0
123	330	630	3	3	3	3	3	0	0	0	0	1275	1282	1585	1586	1605	0	0	0	0
124	990	1500	3	3	3	3	3	3	0	0	0	1282	1311	1585	1586	1605	1745	0	0	0
125	360	600	3	3	3	3	0	0	0	0	0	1282	1585	1586	1605	0	0	0	0	0
126	660	1170	3	3	3	3	3	3	1	0	0	1282	1286	1292	1358	1585	1586	1605	0	0
127	240	750	3	3	3	3	3	3	0	0	0	1275	1282	1585	1586	1605	1745	0	0	0
128	270	780	3	3	3	3	3	1	3	0	0	1200	1264	1282	1585	1586	1605	1745	0	0
129	630	1140	3	3	3	3	0	0	0	0	0	1282	1355	1585	1605	0	0	0	0	0
130	930	1170	3	3	3	1	0	0	0	0	0	1282	1355	1585	1605	0	0	0	0	0
131	960	1470	3	3	3	3	1	3	0	0	0	1282	1311	1585	1586	1605	1745	0	0	0
132	240	750	3	3	3	3	3	1	0	0	0	1275	1278	1282	1585	1586	1605	0	0	0
133	390	630	3	3	3	0	0	0	0	0	0	1282	1585	1605	0	0	0	0	0	0

## Sheet: TraveTime_by_type
	0	MPOC T2	MPOC T1	MPOC T2	MPS T2	BCI	MPOC T3	LP	LP	BCI	MPCB T1
0	100000	0	0	0	0	0	0	0	0	0	0
MPOC T2	0	100000	14	0	10	2	4	0	0	2	11
MPOC T1	0	14	100000	14	12	11	13	5	5	11	3
MPOC T2	0	0	14	100000	10	2	4	0	0	2	11
MPS T2	0	10	12	10	100000	5	2	12	12	5	9
BCI	0	2	11	2	5	100000	6	8	8	0	9
MPOC T3	0	4	13	4	2	6	100000	2	2	6	9
LP	0	0	5	0	12	8	2	100000	0	8	10
LP	0	0	5	0	12	8	2	0	100000	8	10
BCI	0	2	11	2	5	0	6	8	8	100000	9
MPCB T1	0	11	3	11	9	9	9	10	10	9	100000

## Sheet: Time_by_type
type1 type2	0	1	2	3	4	5	6	7	8	9	10	11	12	13	14	15	16	17	18	19	20
0	0	0	0	0	0	0	0	0	0	0	0	0	0	0	0	0	0	0	0	0	0
1	0	0	8	9	13	7	5	7	10	5	10	12	3	5	2	11	2	6	5	5	12
2	0	8	0	10	6	1	10	1	7	3	6	5	5	13	1	5	0	2	2	12	1
3	0	9	10	0	2	6	12	12	8	8	7	7	4	2	1	3	11	9	4	9	5
4	0	13	6	2	0	13	9	14	6	6	4	4	6	3	7	7	4	7	1	3	7
5	0	7	1	6	13	0	12	13	3	8	5	12	2	0	11	4	8	2	14	14	14
6	0	5	10	12	9	12	0	1	14	2	8	0	13	3	0	9	3	11	9	0	14
7	0	7	1	13	14	13	1	0	5	2	11	4	11	4	2	10	8	12	4	1	2
8	0	10	7	8	6	3	14	5	0	10	6	14	12	10	0	14	13	4	7	1	1
9	0	5	3	8	6	8	2	2	10	0	13	7	10	4	1	0	12	0	9	12	1
10	0	10	6	7	4	5	8	11	6	13	0	7	13	4	13	4	9	11	12	1	11
11	0	12	5	7	4	12	0	4	14	7	7	0	13	0	12	2	5	7	13	3	13
12	0	3	5	4	6	2	13	11	12	10	13	13	0	4	8	1	4	11	3	7	1
13	0	5	13	2	3	0	3	4	10	4	4	0	4	0	9	0	4	4	1	2	5
14	0	2	1	1	7	11	0	2	0	1	13	12	8	9	0	7	8	11	6	5	1
15	0	11	5	3	7	4	9	10	14	0	4	2	1	0	7	0	14	13	0	12	0
16	0	2	0	11	4	8	3	8	13	12	9	5	4	4	8	14	0	4	8	10	6
17	0	6	2	9	7	2	11	12	4	0	11	7	11	4	11	13	4	0	14	2	6
18	0	5	2	4	1	14	9	4	7	9	12	13	3	1	6	0	8	14	0	6	6
19	0	5	12	9	3	14	0	1	1	12	1	3	7	2	5	12	10	2	6	0	2
20	0	12	1	5	7	14	14	2	1	1	11	13	1	5	1	0	6	6	6	2	0

## Sheet: Objective
objective
