# Supplementary material for: Solving an airport ground service task assignment problem with an exact algorithm
Source: PLoS One. 2022 Dec 22;17(12):e0279131. doi: 10.1371/journal.pone.0279131 (PMC9778590; doi:10.1371/journal.pone.0279131)
Supplement: S1 Data — (ZIP) [file pone.0279131.s001.zip › data-2022.10/instances/90_27.xls]

## Sheet: task
taskNO	TT	TS	TE	TP	TQ	Tpro
0	0	0	0	0	0	0
1	11	870	890	1	1282	3
2	12	730	775	3	1286	3
3	12	1065	1110	3	1286	3
4	2	1055	1085	4	1286	0
5	16	400	535	3	1586	0
6	16	1365	1560	3	1586	0
7	3	980	1025	1	1282	3
8	11	515	535	1	1282	3
9	12	755	800	3	1286	3
10	1	630	750	5	1355	0
11	4	610	670	1	1282	3
12	20	1110	1115	4	1311	0
13	15	360	480	3	1585	0
14	20	450	480	4	1311	0
15	20	960	990	4	1311	0
16	14	595	635	3	1358	3
17	12	370	415	3	1286	3
18	14	1120	1165	3	1355	3
19	20	465	495	4	1311	0
20	16	445	580	3	1586	0
21	13	550	610	3	1586	3
22	12	585	615	3	1311	3
23	1	870	990	5	1355	0
24	15	445	565	3	1585	0
25	1	870	990	5	1355	0
26	20	960	990	4	1311	0
27	15	360	540	3	1585	0
28	2	680	710	4	1286	0
29	16	340	490	3	1317	0
30	16	510	630	3	1200	0
31	20	555	585	4	1311	0
32	2	540	570	4	1286	0
33	3	755	800	1	1282	3
34	15	400	580	3	1585	0
35	16	510	630	3	1200	0
36	11	1115	1135	1	1282	3
37	13	450	510	3	1586	3
38	12	525	600	3	1585	3
39	1	270	390	5	1355	0
40	16	300	435	3	1586	0
41	12	495	570	3	1585	3
42	18	455	520	3	1200	3
43	2	945	975	4	1286	0
44	20	1050	1080	4	1311	0
45	15	330	510	3	1585	0
46	18	595	660	3	1200	3
47	14	370	415	3	1355	3
48	1	390	510	5	1355	0
49	2	1045	1075	4	1286	0
50	4	445	475	1	1745	3
51	20	555	585	4	1311	0
52	13	505	565	3	1200	3
53	2	660	690	4	1286	0
54	16	385	505	3	1200	0
55	7	1195	1275	1	1745	3
56	2	990	995	4	1286	0
57	1	510	630	5	1355	0
58	2	570	600	4	1286	0
59	20	1025	1055	4	1311	0
60	15	400	580	3	1585	0
61	1	990	1110	5	1355	0
62	2	905	935	4	1286	0
63	14	480	525	3	1355	3
64	16	300	435	3	1586	0
65	12	375	420	3	1286	3
66	13	365	425	3	1586	3
67	16	340	550	3	1317	0
68	16	1365	1560	3	1586	0
69	15	240	360	3	1585	0
70	1	630	750	5	1355	0
71	1	1110	1140	5	1355	0
72	15	1010	1100	3	1292	0
73	3	540	600	1	1282	3
74	15	445	565	3	1585	0
75	2	410	440	4	1286	0
76	16	685	895	3	1305	0
77	20	525	555	4	1311	0
78	10	1285	1305	1	1282	3
79	15	360	540	3	1585	0
80	20	570	600	4	1311	0
81	13	550	610	3	1275	3
82	16	240	375	3	1586	0
83	12	425	470	3	1286	3
84	16	330	465	3	1586	0
85	16	445	580	3	1586	0
86	1	1110	1140	5	1355	0
87	14	605	635	3	1358	3
88	16	385	550	3	1275	0
89	16	340	490	3	1317	0
90	2	975	1005	4	1286	0

## Sheet: shift
			Spro1	Spro2	Spro3	Spro4	Spro5	Spro6	Spro7	Spro8	SPro9	SQ1	SQ2	SQ3	SQ4	SQ5	SQ6	SQ7	SQ8	SQ9
shiftNO	SS	SE	1	2	3	4	5	6	7	8	9	1	2	3	4	5	6	7	8	9
0	690	1200	3	3	3	3	3	3	1	3	0	1282	1286	1292	1358	1585	1586	1605	1745	0
1	240	480	3	3	3	0	0	0	0	0	0	1282	1585	1605	0	0	0	0	0	0
2	180	690	3	3	3	3	1	0	0	0	0	1275	1282	1585	1586	1605	0	0	0	0
3	630	1140	3	3	3	3	3	3	1	0	0	1282	1286	1292	1358	1585	1586	1605	0	0
4	1230	1740	3	3	3	3	3	1	3	0	0	1282	1286	1292	1358	1585	1605	1745	0	0
5	330	570	3	3	3	3	3	3	0	0	0	1282	1343	1585	1586	1587	1605	0	0	0
6	270	780	3	3	3	3	3	1	3	0	0	1200	1264	1282	1585	1586	1605	1745	0	0
7	300	540	3	3	1	0	0	0	0	0	0	1282	1586	1605	0	0	0	0	0	0
8	420	930	3	3	3	3	1	0	0	0	0	1282	1311	1585	1586	1605	0	0	0	0
9	390	630	3	3	3	1	0	0	0	0	0	1282	1585	1586	1605	0	0	0	0	0
10	540	1050	3	3	3	3	3	3	3	0	0	1282	1305	1343	1585	1586	1605	1745	0	0
11	180	420	3	3	3	0	0	0	0	0	0	1282	1586	1605	0	0	0	0	0	0
12	270	510	3	3	3	3	1	0	0	0	0	1282	1355	1585	1586	1605	0	0	0	0
13	600	1110	3	3	3	3	3	3	3	0	0	1282	1286	1292	1358	1585	1586	1605	0	0
14	630	1140	3	3	3	3	1	3	0	0	0	1282	1355	1358	1585	1605	1745	0	0	0
15	330	840	3	3	3	3	3	3	3	3	3	1200	1282	1286	1292	1358	1585	1586	1605	1745
16	990	1500	3	3	3	3	3	3	0	0	0	1282	1311	1585	1586	1605	1745	0	0	0
17	360	600	3	3	3	0	0	0	0	0	0	1282	1585	1605	0	0	0	0	0	0
18	1200	1710	3	3	3	3	3	3	3	0	0	1282	1343	1585	1586	1587	1605	1745	0	0
19	330	840	3	3	3	3	3	3	3	3	3	1282	1286	1292	1311	1358	1585	1586	1605	1745
20	330	840	3	3	3	3	1	0	0	0	0	1282	1317	1585	1586	1605	0	0	0	0
21	1410	1650	3	3	3	3	3	0	0	0	0	1282	1585	1586	1605	1745	0	0	0	0
22	270	510	3	3	3	0	0	0	0	0	0	1282	1586	1605	0	0	0	0	0	0
23	240	750	3	3	3	3	3	3	0	0	0	1200	1282	1292	1585	1586	1605	0	0	0
24	180	690	3	3	3	3	3	3	0	0	0	1275	1282	1317	1585	1586	1605	0	0	0
25	360	600	3	3	3	1	0	0	0	0	0	1282	1585	1586	1605	0	0	0	0	0
26	180	420	3	3	3	0	0	0	0	0	0	1282	1586	1605	0	0	0	0	0	0

## Sheet: TraveTime_by_type
	0	MPOC T2	MPOC T1	MPOC T2	MPS T2	BCI	MPOC T3	LP	LP	BCI	MPCB T1
0	100000	0	0	0	0	0	0	0	0	0	0
MPOC T2	0	100000	14	0	10	2	4	0	0	2	11
MPOC T1	0	14	100000	14	12	11	13	5	5	11	3
MPOC T2	0	0	14	100000	10	2	4	0	0	2	11
MPS T2	0	10	12	10	100000	5	2	12	12	5	9
BCI	0	2	11	2	5	100000	6	8	8	0	9
MPOC T3	0	4	13	4	2	6	100000	2	2	6	9
LP	0	0	5	0	12	8	2	100000	0	8	10
LP	0	0	5	0	12	8	2	0	100000	8	10
BCI	0	2	11	2	5	0	6	8	8	100000	9
MPCB T1	0	11	3	11	9	9	9	10	10	9	100000

## Sheet: Time_by_type
type1 type2	0	1	2	3	4	5	6	7	8	9	10	11	12	13	14	15	16	17	18	19	20
0	0	0	0	0	0	0	0	0	0	0	0	0	0	0	0	0	0	0	0	0	0
1	0	0	8	9	13	7	5	7	10	5	10	12	3	5	2	11	2	6	5	5	12
2	0	8	0	10	6	1	10	1	7	3	6	5	5	13	1	5	0	2	2	12	1
3	0	9	10	0	2	6	12	12	8	8	7	7	4	2	1	3	11	9	4	9	5
4	0	13	6	2	0	13	9	14	6	6	4	4	6	3	7	7	4	7	1	3	7
5	0	7	1	6	13	0	12	13	3	8	5	12	2	0	11	4	8	2	14	14	14
6	0	5	10	12	9	12	0	1	14	2	8	0	13	3	0	9	3	11	9	0	14
7	0	7	1	13	14	13	1	0	5	2	11	4	11	4	2	10	8	12	4	1	2
8	0	10	7	8	6	3	14	5	0	10	6	14	12	10	0	14	13	4	7	1	1
9	0	5	3	8	6	8	2	2	10	0	13	7	10	4	1	0	12	0	9	12	1
10	0	10	6	7	4	5	8	11	6	13	0	7	13	4	13	4	9	11	12	1	11
11	0	12	5	7	4	12	0	4	14	7	7	0	13	0	12	2	5	7	13	3	13
12	0	3	5	4	6	2	13	11	12	10	13	13	0	4	8	1	4	11	3	7	1
13	0	5	13	2	3	0	3	4	10	4	4	0	4	0	9	0	4	4	1	2	5
14	0	2	1	1	7	11	0	2	0	1	13	12	8	9	0	7	8	11	6	5	1
15	0	11	5	3	7	4	9	10	14	0	4	2	1	0	7	0	14	13	0	12	0
16	0	2	0	11	4	8	3	8	13	12	9	5	4	4	8	14	0	4	8	10	6
17	0	6	2	9	7	2	11	12	4	0	11	7	11	4	11	13	4	0	14	2	6
18	0	5	2	4	1	14	9	4	7	9	12	13	3	1	6	0	8	14	0	6	6
19	0	5	12	9	3	14	0	1	1	12	1	3	7	2	5	12	10	2	6	0	2
20	0	12	1	5	7	14	14	2	1	1	11	13	1	5	1	0	6	6	6	2	0

## Sheet: Objective
objective
30420
