# Supplementary material for: Solving an airport ground service task assignment problem with an exact algorithm
Source: PLoS One. 2022 Dec 22;17(12):e0279131. doi: 10.1371/journal.pone.0279131 (PMC9778590; doi:10.1371/journal.pone.0279131)
Supplement: S1 Data — (ZIP) [file pone.0279131.s001.zip › data-2022.10/instances and results/results.xlsx]

## Sheet: 小算例
Instance	CPLEX
	OPT	Time
T10-s3	570	3.62
T17-s5	1170	4.03
T23-s7	1025	6.96
T30-s9	3450	11.25
T36-s11	5540	18.63
T43-s13	4895	20.12
T50-s15	8670	37.56
T56-s17	9705	41.73
T63-s19	8525	42.05
T69-s21	13580	56.49
T76-s23	14635	78.05
T83-s25	15780	125.27
Average	7295.42	37.1467

## Sheet: 大算例
Instance	CPLEX
	OPT	Time
T100-s30	16895	201.56
T110-s33	21620	936.04
T120-s36	22675	849.7
T130-s39	26320	1302.41
T140-s42	24095	1793.05
T150-s45	29675	1820.73
T160-s48	35390	1908.48
T170-s52	36325	2024.59
T180-s55	33295	2596.01
T190-s58	34745	3018.3
T200-s61	43145	3492.56
Average	29470.9	1813.04

## Sheet: s不变T增加
Instance	CPLEX		Instance	CPLEX
	OPT	Time		OPT	Time
T10-s3	570	3.62	T11-s3	570	3.7
T17-s5	1170	4.03	T18-s5	1170	4.03
T23-s7	1025	6.96	T24-s7	1265	8.02
T30-s9	3450	11.25	T31-s9	3690	14.19
T36-s11	5540	18.63	T37-s11	5540	18.65
T43-s13	4895	20.12	T44-s13	5135	26.41
T50-s15	8670	37.56	T51-s15	8670	37.56
T56-s17	9705	41.73	T57-s17	9705	41.73
T63-s19	8525	42.05	T64-s19	8615	50.13
T69-s21	13580	56.49	T70-s21	13580	56.5
T76-s23	14635	78.05	T77-s23	15370	86.56
T83-s25	15780	125.27	T84-s25	15900	144.23
Average	7295.42	37.1467	Average	7434.17	40.9758
OPT：1.90% Time:10.3%

## Sheet: T不变s增加
Instance	CPLEX		Instance	CPLEX
	OPT	Time		OPT	Time
T10-s3	570	3.62	T10-s4	570	3.62
T17-s5	1170	4.03	T17-s6	1415	4.43
T23-s7	1025	6.96	T23-s8	1160	7.63
T30-s9	3450	11.25	T30-s10	4200	15.65
T36-s11	5540	18.63	T36-s12	5675	18.93
T43-s13	4895	20.12	T43-s14	5495	25.68
T50-s15	8670	37.56	T50-s16	8925	39.22
T56-s17	9705	41.73	T56-s18	10095	46.7
T63-s19	8525	42.05	T63-s20	8570	42.63
T69-s21	13580	56.49	T69-s22	13580	56.51
T76-s23	14635	78.05	T76-s24	14635	78.35
T83-s25	15780	125.27	T83-s26	15915	143.73
Average	7295.42	37.1467	Average	7519.58	40.2567
OPT：3.07% Time:8.37%

## Sheet: 增加s工作时长
Instance	CPLEX		Instance	CPLEX
	OPT	Time		OPT	Time
T10-s3	570	3.62	Γ10-s3	570	3.62
T17-s5	1170	4.03	Γ17-s5	1170	4.03
T23-s7	1025	6.96	Γ23-s7	1525	7.45
T30-s9	3450	11.25	Γ30-s9	3950	13.52
T36-s11	5540	18.63	Γ36-s11	5600	18.82
T43-s13	4895	20.12	Γ43-s13	5165	24.07
T50-s15	8670	37.56	Γ50-s15	8835	40.2
T56-s17	9705	41.73	Γ56-s17	9870	44.23
T63-s19	8525	42.05	Γ63-s19	8645	45.07
T69-s21	13580	56.49	Γ69-s21	13975	60.87
T76-s23	14635	78.05	T76-s23	14635	78.08
T83-s25	15780	125.27	T83-s25	15960	130.41
Average	7295.42	37.1467	Average	7491.67	39.1975
OPT：2.69% Time:8.37%

## Sheet: 降低TQ和TPro
Instance	original instance		Instance	decrease TQ		Instance	decrease Tpro
	OPT	Time		OPT	Time		OPT	Time
T10-s3	570	3.62	T10-s3	1770	4.06	T'10-s3	570	3.62
T17-s5	1170	4.03	T17-s5	3570	6.32	T'17-s5	1170	4.03
T23-s7	1025	6.96	T23-s7	2020	7.88	T'23-s7	1025	6.7
T30-s9	3450	11.25	T30-s9	4200	13.1	T'30-s9	3450	11.25
T36-s11	5540	18.63	T36-s11	8760	21.04	T'36-s11	5980	20.61
T43-s13	4895	20.12	T43-s13	5720	24.26	T'43-s13	4895	20.12
T50-s15	8670	37.56	T50-s15	10545	40.45	T'50-s15	8670	37.56
T56-s17	9705	41.73	T56-s17	12630	44.58	T'56-s17	9850	42.83
T63-s19	8525	42.05	T63-s19	11685	45.3	T'63-s19	8525	42.05
T69-s21	13580	56.49	T69-s21	15025	61.07	T'69-s21	13750	60.12
T76-s23	14635	78.05	T76-s23	15440	86.12	T'76-s23	14635	78.05
T83-s25	15780	125.27	T83-s25	18915	140.07	T'83-s25	15780	125.27
Average	7295.42	37.1467	Average	9190	41.1875	Average	7358.33	37.6842
				0.2596			0.0086
